# Supplementary material for: Adaptation to Freshwater in Allis Shad Involved a Combination of Genomic and Epigenomic Changes
Source: J Mol Evol. 2025 Jun 2;93(3):406–22. doi: 10.1007/s00239-025-10253-9 (PMC12198289; doi:10.1007/s00239-025-10253-9)
Supplement: Supplementary file 2 — Supplementary file2 (XLSX 121 KB) [file 239_2025_10253_MOESM2_ESM.xlsx]

## Sheet: Supplementary Table 1
Summary statistics of the RRBS libraries. The expected coverage column is in relation to the size of the genome after insilico digestion. Samples with an expected coverage < 10 were not mapped.
						Paired					Unmapped Single Reads
Sample	Pop	Sex	Shortname	Total Reads*	Expected Coverage	Mapping percentage	CpG	CHG	CHH	CN/CHN	# Reads	Mapping percentage	CpG	CHG	CHH	CN/CHN
ATCB_99_33	CBD	M	CBD-01	2499896	7.49969	Failed coverage cutoff
ATCB_99_35	CBD	M	CBD-02	24258826	72.7765	0.31	0.603	0.007	0.041	0.102	7753927	0.672	0.485	0.004	0.014	0.095
ATCB_99_49	CBD	M	CBD-03	6926864	20.7806	0.562	0.697	0.005	0.032	0.12	1084549	0.661	0.605	0.005	0.025	0.116
ATCB_99_50	CBD	M	CBD-04	5220690	15.6621	0.585	0.69	0.004	0.027	0.11	775195	0.687	0.587	0.004	0.019	0.103
ATCB_99_52	CBD	M	CBD-05	6221638	18.6649	0.462	0.655	0.007	0.041	0.132	1406557	0.677	0.553	0.007	0.101	0.144
ATCB_99_53	CBD	F	CBD-06	1841410	5.52423	Failed coverage cutoff
ATCB_99_55	CBD	M	CBD-07	5269520	15.8086	0.483	0.652	0.005	0.025	0.109	1168025	0.72	0.512	0.003	0.015	0.099
ATCB_99_56	CBD	F	CBD-08	6491544	19.4746	0.56	0.68	0.005	0.028	0.113	1064593	0.682	0.538	0.004	0.022	0.119
ATCB_99_57	CBD	M	CBD-09	4336058	13.0082	0.593	0.69	0.005	0.03	0.124	637415	0.668	0.558	0.004	0.023	0.114
ATCB_99_58	CBD	M	CBD-10	7720632	23.1619	0.424	0.645	0.005	0.026	0.096	1906881	0.655	0.511	0.004	0.013	0.096
ATCB_99_59	CBD	F	CBD-11	7164702	21.4941	0.403	0.685	0.014	0.124	0.244	1866581	0.726	0.57	0.005	0.032	0.104
ATCB_99_60	CBD	F	CBD-12	10954520	32.8636	0.482	0.723	0.013	0.126	0.243	2330332	0.736	0.632	0.005	0.046	0.096
ATCB_99_61	CBD	M	CBD-13	8791236	26.3737	0.472	0.715	0.008	0.014	0.113	575685	0.485	0.73	0.011	0.026	0.228
ATCB_99_62	CBD	F	CBD-14	11320950	33.9629	0.228	0.514	0.009	0.032	0.079	4150040	0.656	0.425	0.004	0.012	0.099
ATCB_99_63	CBD	M	CBD-15	1570860	4.71258	Failed coverage cutoff
ATCB_99_65	CBD	M	CBD-16	18593506	55.7805	0.339	0.63	0.006	0.038	0.114	5547190	0.632	0.47	0.004	0.021	0.148
ATCB_99_67	CBD	M	CBD-17	27668848	83.0065	0.391	0.652	0.006	0.032	0.105	7450746	0.668	0.481	0.004	0.015	0.109
ATCB_99_70	CBD	M	CBD-18	30247300	90.7419	0.396	0.651	0.008	0.066	0.143	8046059	0.713	0.464	0.004	0.025	0.113
ATCB_99_71	CBD	F	CBD-19	4046650	12.14	0.471	0.714	0.011	0.099	0.216	889585	0.716	0.63	0.005	0.032	0.1
ATCB_99_72	CBD	M	CBD-20	8713662	26.141	0.552	0.737	0.006	0.044	0.131	1500226	0.7	0.603	0.005	0.023	0.117
ATCB_99_74	CBD	M	CBD-21	3026622	9.07987	Failed coverage cutoff
ATCB_99_75	CBD	M	CBD-22	7195082	21.5852	0.536	0.718	0.008	0.037	0.185	648769	0.593	0.702	0.01	0.068	0.312
ATCB_99_77	CBD	M	CBD-23	2112292	6.33688	Failed coverage cutoff
ATCB_99_78	CBD	M	CBD-24	15132332	45.397	0.407	0.696	0.016	0.145	0.252	3936404	0.712	0.65	0.006	0.04	0.099
AT98_351	TEJ	M	TEJ-01	15969134	47.9074	0.559	0.693	0.008	0.08	0.179	2595003	0.725	0.683	0.005	0.034	0.084
AT98_352	TEJ	M	TEJ-02	5581896	16.7457	0.511	0.691	0.01	0.075	0.198	903605	0.628	0.678	0.009	0.05	0.206
ATF_99_09	TEJ	M	TEJ-03	3268262	9.80479	Failed coverage cutoff
T98_101	TEJ	M	TEJ-04	28818576	86.4557	0.596	0.7	0.006	0.053	0.151	4245465	0.743	0.687	0.004	0.019	0.065
T98_109	TEJ	M	TEJ-05	7034560	21.1037	0.434	0.63	0.01	0.054	0.133	1735819	0.734	0.362	0.01	0.185	0.172
T98_110	TEJ	F	TEJ-06	5333016	15.999	0.334	0.54	0.008	0.042	0.108	1615470	0.708	0.42	0.004	0.017	0.098
T98_114	TEJ	M	TEJ-07	15108454	45.3254	0.221	0.524	0.007	0.043	0.086	5625462	0.681	0.409	0.003	0.012	0.091
T98_154	TEJ	M	TEJ-08	25602074	76.8062	0.299	0.559	0.006	0.035	0.092	8264180	0.672	0.459	0.004	0.02	0.089
T98_164	TEJ	F	TEJ-09	30827150	92.4814	0.592	0.689	0.005	0.038	0.127	4700749	0.743	0.646	0.004	0.02	0.083
T98_167	TEJ	F	TEJ-10	16419690	49.2591	0.429	0.569	0.006	0.04	0.111	4113572	0.77	0.425	0.003	0.018	0.091
T98_171	TEJ	M	TEJ-11	19967574	59.9027	0.234	0.507	0.009	0.048	0.091	7296357	0.731	0.379	0.004	0.022	0.109
T98_216	TEJ	M	TEJ-12	15325284	45.9759	0.606	0.678	0.004	0.026	0.113	2246750	0.746	0.633	0.003	0.019	0.084
T98_54	TEJ	F	TEJ-13	754338	2.26301	Failed coverage cutoff
T98_93	TEJ	F	TEJ-14	926802	2.78041	Failed coverage cutoff
T98_95	TEJ	F	TEJ-15	17656410	52.9692	0.601	0.689	0.008	0.068	0.171	2209746	0.679	0.676	0.008	0.058	0.144
T98_98	TEJ	F	TEJ-16	1648388	4.94516	Failed coverage cutoff
T98_99	TEJ	F	TEJ-17	953112	2.85934	Failed coverage cutoff
T99_353	TEJ	F	TEJ-18	5277094	15.8313	0.463	0.561	0.005	0.024	0.088	1221691	0.759	0.494	0.004	0.02	0.097
T99_354	TEJ	undetermined	TEJ-19	2262492	6.78748	Failed coverage cutoff
T99_370	TEJ	F	TEJ-20	11320436	33.9613	0.409	0.646	0.013	0.118	0.187	2970643	0.759	0.575	0.005	0.034	0.094
T99_373	TEJ	F	TEJ-21	7051378	21.1541	0.533	0.665	0.012	0.123	0.221	1324386	0.731	0.639	0.006	0.061	0.113
TFT_99_22	TEJ	F	TEJ-22	6374500	19.1235	0.668	0.697	0.004	0.019	0.093	716429	0.75	0.62	0.004	0.018	0.088
TFT_99_23	TEJ	F	TEJ-23	8295876	24.8876	0.463	0.603	0.005	0.024	0.091	1911980	0.744	0.526	0.004	0.015	0.091
TFT_99_54	TEJ	F	TEJ-24	10367726	31.1032	0.502	0.672	0.007	0.051	0.144	2153009	0.774	0.601	0.004	0.028	0.091
* Number of reads (Read1+Read2) after filtering for quality using TrimGalore

## Sheet: Supplementary Table 2
chr	start	end	pvalue	qvalue	methylation difference (%)	Distance to gene (bp)	Gene	Overlaps with PCAdapt	Overlaps with CpG > TpG
NC_063189.1	4837001	4839000	0	0	-39.0778	-1786	LOC125301737	-	-
NC_063189.1	4838001	4840000	9.94766e-231	7.5301e-229	-27.9659	-786	LOC125301737	-	-
NC_063189.1	13160001	13162000	1.10117e-252	1.07352e-250	-52.3438	2222	slitrk3b	-	-
NC_063189.1	22242001	22244000	2.43028e-293	2.95039e-291	28.4912	47387	LOC125298180	-	-
NC_063189.1	22243001	22245000	8.13727e-270	8.58317e-268	27.1717	46387	LOC125298180	-	-
NC_063189.1	26280001	26282000	9.68229e-267	1.00481e-264	-37.7639	65843	LOC125291189	-	Yes
NC_063189.1	26281001	26283000	1.60311e-293	1.98363e-291	-42.119	64843	LOC125291189	-	Yes
NC_063189.1	35655001	35657000	4.19898e-117	1.01188e-115	-29.0358	16816	LOC125303180	Yes	-
NC_063189.1	41353001	41355000	4.33611e-101	7.85906e-100	-33.0319	-19337	LOC125300813	-	-
NC_063189.1	43151001	43153000	4.93648e-304	6.6172e-302	43.888	19192	LOC125292580	-	-
NC_063189.1	43152001	43154000	6.71994e-285	7.86143e-283	43.8684	20192	LOC125292580	-	-
NC_063189.1	47080001	47082000	9.04582e-183	4.6193e-181	31.1455	38163	LOC125293063	-	-
NC_063189.1	47081001	47083000	8.28101e-216	5.72927e-214	28.4812	39163	LOC125293063	-	-
NC_063189.1	48592001	48594000	8.0748e-142	2.62401e-140	-33.9284	12033	shhb	-	-
NC_063189.1	50214001	50216000	2.49597e-233	1.98268e-231	-39.1929	3651	atr	-	-
NC_063189.1	50215001	50217000	0	0	-45.1653	4651	atr	-	-
NC_063190.1	3080001	3082000	1.19259e-85	1.63613e-84	26.9423	4818	doc2b	-	-
NC_063190.1	3229001	3231000	6.90746e-166	3.08642e-164	29.8639	-7923	lig3	-	-
NC_063190.1	3439001	3441000	0	0	55.0038	36571	tmem132e	-	-
NC_063190.1	3440001	3442000	6.2308e-232	4.77269e-230	48.7869	35571	tmem132e	-	-
NC_063190.1	14824001	14826000	9.2466e-64	7.57899e-63	-27.3779	11524	LOC125291035	-	-
NC_063190.1	21347001	21349000	0	0	51.0413	9281	si:dkey-19b23.8	-	-
NC_063190.1	21348001	21350000	0	0	36.6869	9556	LOC125291394	-	-
NC_063190.1	25313001	25315000	0	0	42.8091	0	LOC125286850	-	-
NC_063190.1	25314001	25316000	0	0	41.0664	0	LOC125286850	-	-
NC_063190.1	25563001	25565000	4.21063e-172	1.94909e-170	28.9058	56543	drd1b	-	-
NC_063190.1	28269001	28271000	1.18615e-72	1.21142e-71	29.4413	0	sc5d	-	-
NC_063190.1	31892001	31894000	2.43478e-225	1.78023e-223	27.125	24245	LOC125285245	-	-
NC_063190.1	31893001	31895000	1.8223e-232	1.41267e-230	26.6463	25245	LOC125285245	-	-
NC_063190.1	32854001	32856000	1.2113e-181	6.13688e-180	30.439	4468	LOC125290802	-	-
NC_063191.1	7879001	7881000	8.43327e-247	7.33269e-245	34.3606	20135	LOC125292358	-	-
NC_063191.1	7880001	7882000	4.0261e-241	3.36428e-239	33.8491	21135	LOC125292358	-	-
NC_063191.1	10423001	10425000	3.90556e-250	3.58991e-248	39.602	90	LOC125291942	-	-
NC_063191.1	10599001	10601000	1.5446e-101	2.83954e-100	-26.036	-5327	LOC125292096	-	-
NC_063191.1	14234001	14236000	1.36359e-68	1.2516e-67	-25.2727	55545	tbx15	-	-
NC_063191.1	19718001	19720000	2.68736e-63	2.18599e-62	-29.7154	-36446	sowahca	-	-
NC_063191.1	22247001	22249000	1.94284e-73	2.01625e-72	-28.7812	1360	map2	-	-
NC_063191.1	24295001	24297000	5.81561e-302	7.48383e-300	-46.2423	1136	LOC125291644	-	-
NC_063191.1	32895001	32897000	2.34165e-117	5.70712e-116	-25.8224	3467	pde1a	-	-
NC_063192.1	18372001	18374000	7.95443e-101	1.43767e-99	-28.7498	-88091	myt1b	-	-
NC_063192.1	28586001	28588000	2.18221e-107	4.34702e-106	31.7797	-5377	si:rp71-17i16.6	-	-
NC_063192.1	28587001	28589000	2.93658e-141	9.49485e-140	37.334	-4377	si:rp71-17i16.6	-	-
NC_063193.1	1617001	1619000	3.27128e-133	9.69967e-132	-30.1994	9598	mfsd10	-	-
NC_063193.1	1618001	1620000	2.11527e-92	3.29545e-91	-26.0595	10598	mfsd10	-	-
NC_063193.1	13712001	13714000	1.39329e-227	1.04242e-225	-43.661	-63333	unc5db	-	-
NC_063193.1	13713001	13715000	4.16099e-175	1.95423e-173	-41.453	-62333	unc5db	-	-
NC_063193.1	13856001	13858000	1.68152e-101	3.08243e-100	-31.5322	-28545	hdr	-	-
NC_063193.1	13857001	13859000	3.61548e-82	4.51707e-81	-28.6952	-27545	hdr	-	-
NC_063193.1	24136001	24138000	1.58442e-86	2.19238e-85	26.286	1720	kiss1rb	-	-
NC_063193.1	33520001	33522000	7.34952e-119	1.84003e-117	33.712	0	slc25a25a	-	-
NC_063194.1	5938001	5940000	9.64271e-162	4.16401e-160	-26.8697	-9442	LOC125296462	Yes	-
NC_063194.1	14929001	14931000	0	0	-34.9871	-3946	LOC125296791	-	-
NC_063194.1	16473001	16475000	6.63625e-82	8.21141e-81	25.3955	6060	si:ch211-106h11.3	-	-
NC_063194.1	17711001	17713000	3.16012e-74	3.35529e-73	-26.374	6665	nfixb	-	-
NC_063194.1	18433001	18435000	4.84802e-88	6.9165e-87	-27.1834	-135694	LOC125296764	-	-
NC_063194.1	19958001	19960000	4.4708e-95	7.414e-94	35.6001	-8366	tex2	-	-
NC_063194.1	21274001	21276000	1.33551e-176	6.31842e-175	35.7594	5701	pvalb8	-	-
NC_063194.1	25560001	25562000	4.49614e-53	2.86429e-52	-26.359	60475	elfn1a	-	-
NC_063194.1	27649001	27651000	2.94278e-87	4.0984e-86	-28.891	-7601	LOC125296904	-	-
NC_063194.1	28122001	28124000	5.46712e-52	3.35978e-51	-26.3472	61146	rarab	-	-
NC_063194.1	29864001	29866000	1.05868e-135	3.21314e-134	-38.6525	343848	grid1b	-	-
NC_063194.1	32433001	32435000	2.50744e-195	1.42775e-193	25.2097	593	ppp1r9bb	-	-
NC_063195.1	1397001	1399000	0	0	44.2363	-4218	plk1	-	-
NC_063195.1	1398001	1400000	0	0	46.1679	-3218	plk1	-	-
NC_063195.1	5079001	5081000	1.46684e-145	5.04706e-144	25.3097	0	LOC125297699	-	-
NC_063195.1	15555001	15557000	2.83455e-59	2.08914e-58	-30.5181	14925	LOC125297789	-	-
NC_063195.1	17439001	17441000	3.50275e-200	2.10632e-198	35.7632	1981	LOC125298647	-	-
NC_063195.1	20258001	20260000	9.07191e-143	2.99339e-141	30.3726	118	LOC125298172	-	-
NC_063195.1	20259001	20261000	4.55365e-245	3.85518e-243	25.818	0	LOC125298172	-	-
NC_063195.1	21848001	21850000	0	0	54.2661	20380	LOC125298301	-	-
NC_063195.1	21849001	21851000	0	0	52.5532	19380	LOC125298301	-	-
NC_063195.1	22957001	22959000	8.77758e-252	8.18511e-250	49.7197	0	LOC125298531	-	-
NC_063195.1	24892001	24894000	5.63641e-88	8.02348e-87	25.1814	-3105	neurl1aa	-	-
NC_063195.1	25271001	25273000	5.87192e-128	1.63556e-126	-33.2135	8411	nt5c2b	Yes	Yes
NC_063195.1	27538001	27540000	0	0	54.1107	827	wfikkn1	-	-
NC_063195.1	27578001	27580000	8.12904e-249	7.2645e-247	53.0592	2367	LOC125297173	-	-
NC_063195.1	28133001	28135000	4.0913773758372e-318	5.72282531974244e-316	-25.2163	41288	LOC125297509	-	-
NC_063195.1	28134001	28136000	0	0	-26.5804	42288	LOC125297509	-	-
NC_063195.1	28381001	28383000	7.45673e-95	1.22707e-93	29.9414	1774	LOC125297043	-	-
NC_063195.1	35682001	35684000	5.53764e-111	1.17593e-109	-27.7639	878	ccsapa	-	-
NC_063196.1	3278001	3280000	1.7063e-76	1.91602e-75	26.4889	-52958	marcksa	-	-
NC_063196.1	3279001	3281000	1.9075e-114	4.36774e-113	30.9834	-53958	marcksa	-	-
NC_063196.1	5147001	5149000	2.70999e-96	4.62513e-95	29.3384	285	kif26aa	-	-
NC_063196.1	6223001	6225000	1.03753785626662e-322	1.48367913446126e-320	26.5935	0	kcnf1a	-	-
NC_063196.1	6224001	6226000	0	0	45.0118	0	kcnf1a	-	-
NC_063196.1	7190001	7192000	1.05617e-100	1.89823e-99	-27.2156	-30517	LOC125299448	-	-
NC_063196.1	15989001	15991000	7.20549e-67	6.29919e-66	27.1483	-35359	LOC125299854	-	-
NC_063196.1	20747001	20749000	4.80656e-121	1.24704e-119	29.5879	89652	LOC125299585	-	-
NC_063196.1	24046001	24048000	1.89833e-115	4.44159e-114	25.1178	2591	mycn	-	-
NC_063196.1	28639001	28641000	2.28876e-51	1.37631e-50	-26.8565	-26291	lpin1b	-	-
NC_063196.1	31173001	31175000	5.6901e-82	7.08154e-81	-27.4655	0	slc22a2	-	-
NC_063196.1	31174001	31176000	1.77379e-93	2.83202e-92	-30.3562	0	slc22a2	-	-
NC_063196.1	33500001	33502000	3.59974e-152	1.40374e-150	31.1375	-447	aldh8a1	-	-
NC_063197.1	3388001	3390000	0	0	25.0045	5462	LOC125300211	-	-
NC_063197.1	10074001	10076000	1.52454e-188	8.24312e-187	-31.8455	-16296	adgrl2a	-	-
NC_063197.1	16379001	16381000	2.65399e-113	5.92932e-112	27.7341	1270	shdb	-	-
NC_063197.1	20213001	20215000	1.04692e-148	3.82735e-147	-26.1688	10915	LOC125300447	-	-
NC_063197.1	20214001	20216000	4.31016e-121	1.12278e-119	-27.7072	11915	LOC125300447	-	-
NC_063197.1	24824001	24826000	1.01965e-62	8.04991e-62	-25.2342	6958	ncanb	-	-
NC_063198.1	7624001	7626000	1.69265e-85	2.30741e-84	-38.0467	-521	LOC125301708	-	-
NC_063198.1	7868001	7870000	2.59825e-97	4.47001e-96	33.5717	-16479	angpt4	-	-
NC_063198.1	8333001	8335000	5.73904e-248	5.05842e-246	36.0446	-8142	LOC125301563	Yes	-
NC_063198.1	8334001	8336000	0	0	42.0494	-7142	LOC125301563	Yes	-
NC_063198.1	15128001	15130000	1.62806e-124	4.41999e-123	28.1121	26080	atp2b4	-	-
NC_063198.1	15129001	15131000	3.65978e-195	2.06561e-193	37.4022	25080	atp2b4	-	-
NC_063198.1	19097001	19099000	2.61923e-210	1.71967e-208	-27.1806	29040	phf2	-	-
NC_063198.1	19428001	19430000	7.73538e-164	3.409e-162	40.3529	13003	iqsec1b	-	-
NC_063198.1	20812001	20814000	2.47724e-297	3.12534e-295	52.6492	-1963	faim2b	-	-
NC_063198.1	28170001	28172000	4.81925263718592e-310	6.59752e-308	49.1487	-12994	LOC125302358	-	-
NC_063198.1	28171001	28173000	0	0	57.7596	-11994	LOC125302358	-	-
NC_063198.1	28808001	28810000	8.01486e-53	5.06579e-52	-39.0529	-10241	asip1	-	-
NC_063198.1	28809001	28811000	4.02127e-49	2.28568e-48	-35.1931	-9241	asip1	-	-
NC_063198.1	30883001	30885000	6.55886e-100	1.16257e-98	30.8867	-9414	LOC125302413	-	-
NC_063198.1	30884001	30886000	3.86352e-105	7.46513e-104	29.0647	-8414	LOC125302413	-	-
NC_063199.1	3386001	3388000	2.75325e-63	2.22832e-62	-30.7654	16971	si:dkey-30c15.13	-	-
NC_063199.1	3932001	3934000	8.3857e-140	2.64489e-138	-30.35	968	ctcf	-	-
NC_063199.1	5890001	5892000	7.29677e-33	2.50932e-32	27.9178	7627	sema4ba	-	-
NC_063199.1	6551001	6553000	1.65235e-92	2.58049e-91	35.1718	14897	etfa	-	-
NC_063199.1	9706001	9708000	1.61045e-199	9.59451e-198	-28.8871	26481	kiaa1549la	-	-
NC_063199.1	13555001	13557000	3.42517e-66	2.95818e-65	-27.1005	4916	nudt4a	-	Yes
NC_063199.1	14063001	14065000	3.46722e-155	1.43929e-153	31.0728	7081	rassf9	-	-
NC_063199.1	15587001	15589000	5.15836e-24	1.20912e-23	25.2387	0	rab11a	-	-
NC_063199.1	21161001	21163000	3.03119e-151	1.17491e-149	-32.1181	2138	LOC125303080	-	-
NC_063199.1	21162001	21164000	3.54823e-110	7.36459e-109	-28.0248	1138	LOC125303080	-	-
NC_063200.1	15399001	15401000	2.74608e-111	5.8701e-110	25.2987	284	mfhas1	-	-
NC_063200.1	17021001	17023000	8.18818e-122	2.15041e-120	31.4879	0	tmem174	-	-
NC_063200.1	21254001	21256000	2.52226e-100	4.50801e-99	-26.595	-122740	tbx3a	-	-
NC_063200.1	23162001	23164000	1.70125e-102	3.19133e-101	-25.656	-7377	LOC125305116	-	-
NC_063200.1	24788001	24790000	0	0	53.0694	2047	gadd45gb.1	-	-
NC_063200.1	24789001	24791000	0	0	49.4378	1047	gadd45gb.1	-	Yes
NC_063200.1	27282001	27284000	3.19524e-84	4.22156e-83	-30.8575	-9401	stom	-	-
NC_063200.1	27283001	27285000	5.17262e-85	6.91933e-84	-31.0793	-8401	stom	-	-
NC_063200.1	30791001	30793000	5.6793e-252	5.37383e-250	-41.1786	-993	LOC125304198	-	-
NC_063200.1	30792001	30794000	3.16982e-190	1.7432e-188	-40.3533	-1993	LOC125304198	-	-
NC_063200.1	33436001	33438000	0	0	-50.8751	83911	ric1	-	-
NC_063201.1	238001	240000	1.3266e-148	4.82243e-147	34.8329	-10244	LOC125306023	-	-
NC_063201.1	8335001	8337000	0	0	-37.1415	0	LOC125305736	-	-
NC_063201.1	8336001	8338000	0	0	-38.6128	0	LOC125305736	-	-
NC_063201.1	8352001	8354000	4.74887e-177	2.28026e-175	-31.3032	0	LOC125306203	-	-
NC_063201.1	13348001	13350000	2.52755e-85	3.41658e-84	26.1909	-50549	bmper	-	-
NC_063201.1	25667001	25669000	1.80565e-113	4.04809e-112	-27.5011	-2286	LOC125306602	-	-
NC_063201.1	25668001	25670000	6.32917e-126	1.73292e-124	-29.1731	-3286	LOC125306602	-	-
NC_063201.1	26983001	26985000	6.4824e-219	4.58346e-217	-29.8922	-12024	mtmr11	-	-
NC_063201.1	26984001	26986000	7.67146e-239	6.32823e-237	-31.6509	-11024	mtmr11	-	-
NC_063201.1	31399001	31401000	9.00094e-48	4.95842e-47	-26.1585	-7262	c4b	-	-
NC_063201.1	34412001	34414000	4.77827e-119	1.20567e-117	25.3506	-18128	LOC125305494	-	-
NC_063202.1	2247001	2249000	0	0	51.3126	-8303	LOC125307255	-	-
NC_063202.1	3185001	3187000	1.10743e-90	1.67265e-89	35.882	7050	ndufs3	-	-
NC_063202.1	7180001	7182000	0	0	46.144	8650	irx3a	-	-
NC_063202.1	7181001	7183000	0	0	47.3702	7650	irx3a	-	-
NC_063202.1	27250001	27252000	0	0	45.7815	-94864	znf507	-	-
NC_063202.1	27535001	27537000	1.67195e-82	2.10937e-81	26.4371	29882	si:ch211-186j3.6	-	-
NC_063202.1	27795001	27797000	1.67353e-193	9.28272e-192	-40.9012	14326	oaz2b	-	-
NC_063202.1	30331001	30333000	2.21102e-55	1.49593e-54	25.9778	24102	pde3b	-	-
NC_063203.1	31840001	31842000	1.63829e-154	6.71412e-153	34.3714	0	tyr	-	-
NC_063203.1	31841001	31843000	2.05265e-194	1.14846e-192	38.0413	208	tyr	-	-
NC_063204.1	1584001	1586000	0	0	52.8107	-22954	LOC125309699	Yes	-
NC_063204.1	2951001	2953000	5.21324e-146	1.81315e-144	32.4264	-44797	commd3	-	-
NC_063204.1	2952001	2954000	8.58799e-153	3.41095e-151	36.0725	-43797	commd3	-	-
NC_063204.1	3283001	3285000	4.8427e-53	3.07594e-52	-25.8362	-175845	cul1b	-	-
NC_063204.1	3908001	3910000	3.08044e-113	6.85826e-112	-26.5344	-38954	LOC125309833	-	-
NC_063204.1	4164001	4166000	1.07417e-66	9.37786e-66	-26.4511	-102079	vstm2a	-	-
NC_063204.1	5529001	5531000	3.4716e-82	4.35423e-81	-37.6446	25690	ntng1a	-	-
NC_063204.1	6302001	6304000	8.42549e-100	1.48934e-98	-26.8899	-51882	ptbp2a	-	-
NC_063204.1	23304001	23306000	1.3815e-207	8.97873e-206	33.8784	-3128	dpp6a	-	-
NC_063204.1	32301001	32303000	1.4901e-188	8.12516e-187	34.8878	-16878	prlh2	-	-
NC_063204.1	32302001	32304000	6.37794e-153	2.5489e-151	31.9573	-17878	prlh2	-	-
NC_063205.1	4926001	4928000	2.85633e-157	1.2091e-155	-41.0976	4267	tbc1d22a	-	-
NC_063205.1	7708001	7710000	3.33871e-134	9.94545e-133	-28.2838	4472	nudt4b	-	-
NC_063205.1	7963001	7965000	7.26966e-128	2.01616e-126	43.0779	-11045	LOC125310990	-	-
NC_063205.1	7964001	7966000	3.24937e-87	4.51561e-86	39.6361	-10045	LOC125310990	-	-
NC_063205.1	8030001	8032000	1.44475e-93	2.31242e-92	-26.2675	12798	slc38a4	-	-
NC_063205.1	9330001	9332000	0	0	-50.2968	-14292	chrm2a	-	-
NC_063205.1	10181001	10183000	2.19717e-106	4.31011e-105	31.7248	0	pde3a	-	-
NC_063205.1	13377001	13379000	4.24534e-131	1.21945e-129	-27.4994	0	ppp1r3aa	-	Yes
NC_063205.1	18280001	18282000	2.69636e-68	2.44353e-67	26.6897	41691	LOC125311023	-	-
NC_063205.1	21188001	21190000	1.11702e-159	4.79147e-158	28.1319	0	LOC125310654	-	-
NC_063205.1	21189001	21191000	1.41881e-234	1.14112e-232	32.2332	581	LOC125310654	-	-
NC_063206.1	10552001	10554000	3.54174e-157	1.48944e-155	31.5131	27329	cdc42ep3	-	-
NC_063206.1	11537001	11539000	4.02452e-108	8.09212e-107	-39.0018	40626	meis1b	-	-
NC_063206.1	29236001	29238000	1.59731e-232	1.25335e-230	-34.1115	24002	polh	-	-
NC_063206.1	30701001	30703000	0	0	38.2689	100619	emx2	-	-
NC_063207.1	3467001	3469000	0	0	52.6536	-34866	gsc	-	-
NC_063207.1	3619001	3621000	5.48232e-153	2.20467e-151	39.0066	-16182	si:dkey-87k14.1	-	-
NC_063207.1	5822001	5824000	3.36264e-188	1.80301e-186	-42.614	0	gpx2	-	-
NC_063207.1	5823001	5825000	0	0	-51.6974	0	gpx2	-	-
NC_063207.1	7120001	7122000	9.79586e-89	1.41321e-87	-28.568	125718	kctd3	-	-
NC_063207.1	7121001	7123000	7.06536e-80	8.35669e-79	-26.8448	126718	kctd3	-	-
NC_063207.1	7523001	7525000	2.79534e-165	1.24041e-163	-29.9427	13591	esrrga	-	-
NC_063207.1	20472001	20474000	0	0	42.021	-10081	kiz	-	-
NC_063207.1	26267001	26269000	9.0179e-222	6.44706e-220	36.5535	34880	rdh14a	-	-
NC_063207.1	26268001	26270000	6.66129e-287	7.93713e-285	44.607	35880	rdh14a	-	-
NC_063207.1	30401001	30403000	8.62055e-185	4.5095e-183	34.713	-32025	LOC125284275	-	-
NC_063208.1	4497001	4499000	2.40253e-168	1.09635e-166	-38.585	8567	LOC125285525	-	-
NC_063208.1	4498001	4500000	8.14259e-164	3.56405e-162	-38.1582	7567	LOC125285525	-	-
NC_063208.1	11309001	11311000	4.2574e-26	1.09837e-25	29.4331	103	zmym4.1	-	-
NC_063208.1	19289001	19291000	0	0	56.7235	33650	znf516	-	-
NC_063208.1	21671001	21673000	8.32389e-75	8.92634e-74	-26.2812	8202	samd12	-	-
NC_063208.1	21672001	21674000	1.55929e-90	2.34962e-89	-31.1942	9202	samd12	-	-
NC_063208.1	23174001	23176000	1.85969e-271	1.99429e-269	55.2677	13071	scrt1a	-	-
NC_063209.1	3423001	3425000	1.71893e-154	7.00003e-153	-34.4667	24223	fgf13a	-	-
NC_063209.1	3424001	3426000	1.47496e-111	3.18465e-110	-31.7203	25223	fgf13a	-	-
NC_063209.1	10980001	10982000	6.98285e-58	5.00328e-57	-28.102	-2453	LOC125286846	-	-
NC_063209.1	10981001	10983000	1.30225e-65	1.11423e-64	-27.6504	-1453	LOC125286846	-	-
NC_063209.1	18709001	18711000	0	0	42.9846	0	LOC125286701	-	-
NC_063209.1	18710001	18712000	0	0	42.084	0	LOC125286701	-	-
NC_063209.1	21151001	21153000	3.72928e-81	4.50191e-80	-34.3789	-36146	stc2a	-	-
NC_063209.1	23731001	23733000	1.35118e-95	2.25815e-94	-26.7806	-79909	zgc:152968	-	-
NC_063209.1	23732001	23734000	1.1571e-137	3.57938e-136	-28.931	-78909	zgc:152968	-	-
NC_063209.1	25181001	25183000	3.42783e-78	3.95971e-77	-25.8799	324587	pcdh19	-	-
NC_063209.1	25889001	25891000	4.9487e-149	1.84054e-147	29.0509	23285	LOC125286514	-	-
NC_063209.1	25890001	25892000	1.82973e-148	6.61403e-147	31.2749	24285	LOC125286514	-	-
NC_063209.1	26027001	26029000	3.94919e-213	2.67475e-211	28.7249	-83252	LOC125286363	-	Yes
NC_063209.1	26028001	26030000	1.36701e-205	8.53949e-204	27.8619	-82252	LOC125286363	-	-
NC_063210.1	5692001	5694000	5.64501e-76	6.24081e-75	-25.2752	34399	kcnh4b	-	-
NC_063210.1	18189001	18191000	1.86705e-137	5.72052e-136	-25.3673	8827	pmp22b	-	-
NC_063210.1	22289001	22291000	6.38477e-52	3.91623e-51	-25.7285	-8720	arid5b	-	-
NC_063210.1	22814001	22816000	5.66405e-150	2.13123e-148	26.5745	404	fbxl18	-	-
NC_063210.1	23012001	23014000	0	0	46.3725	3738	LOC125287850	-	-
NC_063210.1	23013001	23015000	0	0	45.8714	4472	tmem101	-	-
NC_063210.1	28705001	28707000	4.36008e-217	3.04934e-215	25.1059	0	LOC125287226	-	-
NC_063211.1	13034001	13036000	3.55936e-59	2.62035e-58	-25.3965	-17384	filip1l	-	-
NC_063211.1	22710001	22712000	1.2336e-42	5.8708e-42	28.3073	63890	gpc6a	-	-
NC_063212.1	4654001	4656000	1.20658e-185	6.36349e-184	-28.7204	157580	pcdh7b	-	-
NC_063212.1	7640001	7642000	1.76308e-279	2.02573e-277	-41.2044	554	svep1	-	-
NC_063212.1	7641001	7643000	2.31756e-259	2.32997e-257	-38.4047	0	svep1	-	-
NC_063212.1	14880001	14882000	1.34805e-252	1.29458e-250	-46.5565	9707	LOC125289227	-	-

## Sheet: Supplementary Table 3
category	over_represented_pvalue	FDR-adjusted p-val	numDEInCat	numInCat	term	ontology
GO:0007417	8.2e-05	0.104236	18	808	central nervous system development	BP
GO:0007399	9.9e-05	0.104236	35	2261	nervous system development	BP
GO:0071543	0.000109837	0.104236	2	3	diphosphoinositol polyphosphate metabolic process	BP
GO:1901906	0.000109837	0.104236	2	3	diadenosine pentaphosphate metabolic process	BP
GO:1901907	0.000109837	0.104236	2	3	diadenosine pentaphosphate catabolic process	BP
GO:1901908	0.000109837	0.104236	2	3	diadenosine hexaphosphate metabolic process	BP
GO:1901909	0.000109837	0.104236	2	3	diadenosine hexaphosphate catabolic process	BP
GO:1901910	0.000109837	0.104236	2	3	adenosine 5'-(hexahydrogen pentaphosphate) metabolic process	BP
GO:1901911	0.000109837	0.104236	2	3	adenosine 5'-(hexahydrogen pentaphosphate) catabolic process	BP
GO:0048640	0.000123103	0.109523	6	94	negative regulation of developmental growth	BP
GO:0032879	0.000169003	0.141515	35	2366	regulation of localization	BP
GO:0045926	0.000201232	0.156994	8	205	negative regulation of growth	BP
GO:0015961	0.000219502	0.156994	2	4	diadenosine polyphosphate catabolic process	BP
GO:0098742	0.000220575	0.156994	10	290	cell-cell adhesion via plasma-membrane adhesion molecules	BP
GO:0061387	0.000329947	0.218372	6	109	regulation of extent of cell growth	BP
GO:0021761	0.00033888	0.218372	5	76	limbic system development	BP
GO:0007420	0.000352832	0.218372	14	601	brain development	BP
GO:0051239	0.000387431	0.229795	37	2675	regulation of multicellular organismal process	BP
GO:0051960	0.000476621	0.264667	17	834	regulation of nervous system development	BP
GO:2001222	0.000483411	0.264667	4	41	regulation of neuron migration	BP
GO:0060322	0.00061873	0.326208	14	639	head development	BP
GO:0015959	0.000675058	0.343195	2	6	diadenosine polyphosphate metabolic process	BP
GO:0050793	0.000742836	0.36463	31	2162	regulation of developmental process	BP
GO:0021766	0.000934898	0.440963	4	55	hippocampus development	BP
GO:0048731	0.000960298	0.440963	50	4149	system development	BP
GO:0048638	0.00120192	0.518464	8	256	regulation of developmental growth	BP
GO:0008156	0.00131225	0.523465	3	26	negative regulation of DNA replication	BP
GO:0048513	0.00132383	0.523465	36	2751	animal organ development	BP
GO:1905475	0.00140755	0.535131	6	157	regulation of protein localization to membrane	BP
GO:0030516	0.0014412	0.535131	5	97	regulation of axon extension	BP
GO:0099560	0.00150257	0.535131	3	25	synaptic membrane adhesion	BP
GO:2000026	0.00190124	0.616385	25	1698	regulation of multicellular organismal development	BP
GO:0030308	0.00190523	0.616385	6	165	negative regulation of cell growth	BP
GO:0098609	0.00251566	0.778488	11	475	cell-cell adhesion	BP
GO:0050767	0.00269525	0.816316	14	733	regulation of neurogenesis	BP
GO:0016926	0.00284904	0.84492	2	9	protein desumoylation	BP
GO:0034404	0.00290913	0.845131	4	84	nucleobase-containing small molecule biosynthetic process	BP
GO:0060284	0.0034815	0.956318	15	840	regulation of cell development	BP
GO:0008361	0.0034934	0.956318	6	171	regulation of cell size	BP
GO:0045665	0.00357303	0.959663	6	182	negative regulation of neuron differentiation	BP
GO:1904776	0.00373713	0.96638	2	11	regulation of protein localization to cell cortex	BP
GO:1905477	0.00391028	0.96638	4	83	positive regulation of protein localization to membrane	BP
GO:0050771	0.00400678	0.96638	4	75	negative regulation of axonogenesis	BP
GO:0001558	0.00400831	0.96638	8	320	regulation of cell growth	BP
GO:0007275	0.00420903	0.96638	54	4914	multicellular organism development	BP
GO:0021987	0.00484961	1	4	83	cerebral cortex development	BP
GO:0001889	0.00512759	1	4	85	liver development	BP
GO:0051270	0.00530535	1	14	805	regulation of cellular component movement	BP
GO:0061008	0.00532738	1	4	86	hepaticobiliary system development	BP
GO:0048699	0.00533859	1	22	1513	generation of neurons	BP
GO:0010977	0.00534001	1	5	135	negative regulation of neuron projection development	BP
GO:0009166	0.00535001	1	3	49	nucleotide catabolic process	BP
GO:0022604	0.00538266	1	10	458	regulation of cell morphogenesis	BP
GO:0071897	0.00544821	1	4	88	DNA biosynthetic process	BP
GO:0009719	0.00623198	1	16	1038	response to endogenous stimulus	BP
GO:0022008	0.00627073	1	23	1631	neurogenesis	BP
GO:0021885	0.00642095	1	3	46	forebrain cell migration	BP
GO:0007156	0.00670849	1	6	182	homophilic cell adhesion via plasma membrane adhesion molecules	BP
GO:0030517	0.00678506	1	3	45	negative regulation of axon extension	BP
GO:0040008	0.00703331	1	10	510	regulation of growth	BP
GO:0050770	0.00711383	1	6	194	regulation of axonogenesis	BP
GO:0034502	0.0071158	1	3	46	protein localization to chromosome	BP
GO:0032515	0.00717299	1	3	53	negative regulation of phosphoprotein phosphatase activity	BP
GO:0030182	0.00717783	1	16	995	neuron differentiation	BP
GO:0010975	0.00728114	1	10	477	regulation of neuron projection development	BP
GO:0032501	0.00730168	1	65	6358	multicellular organismal process	BP
GO:0007213	0.00763185	1	2	18	G protein-coupled acetylcholine receptor signaling pathway	BP
GO:1903827	0.00770124	1	9	439	regulation of cellular protein localization	BP
GO:2000273	0.00778487	1	2	18	positive regulation of signaling receptor activity	BP
GO:0035308	0.00779493	1	3	55	negative regulation of protein dephosphorylation	BP
GO:0002523	0.00792625	1	2	20	leukocyte migration involved in inflammatory response	BP
GO:0051093	0.00865338	1	12	706	negative regulation of developmental process	BP
GO:0071495	0.00893407	1	14	889	cellular response to endogenous stimulus	BP
GO:0010771	0.00940533	1	4	97	negative regulation of cell morphogenesis involved in differentiation	BP
GO:0031345	0.00960144	1	5	156	negative regulation of cell projection organization	BP
GO:0050768	0.00970576	1	6	226	negative regulation of neurogenesis	BP
GO:0009119	0.00978781	1	3	65	ribonucleoside metabolic process	BP
GO:0095500	0.009856	1	2	21	acetylcholine receptor signaling pathway	BP
GO:1905144	0.009856	1	2	21	response to acetylcholine	BP
GO:1905145	0.009856	1	2	21	cellular response to acetylcholine	BP
GO:0050807	0.0103503	1	6	212	regulation of synapse organization	BP
GO:1901292	0.0105201	1	3	63	nucleoside phosphate catabolic process	BP
GO:0051963	0.0105891	1	4	98	regulation of synapse assembly	BP
GO:0045664	0.0107908	1	11	596	regulation of neuron differentiation	BP
GO:0030900	0.011343	1	7	302	forebrain development	BP
GO:1904375	0.0115265	1	4	113	regulation of protein localization to cell periphery	BP
GO:1901699	0.0115495	1	9	466	cellular response to nitrogen compound	BP
GO:0090314	0.0120959	1	2	21	positive regulation of protein targeting to membrane	BP
GO:0051961	0.0121691	1	6	237	negative regulation of nervous system development	BP
GO:0032502	0.0132823	1	58	5672	developmental process	BP
GO:0048856	0.0134318	1	55	5315	anatomical structure development	BP
GO:0007566	0.0134579	1	2	23	embryo implantation	BP
GO:0010769	0.0137945	1	7	294	regulation of cell morphogenesis involved in differentiation	BP
GO:0098926	0.0139367	1	2	25	postsynaptic signal transduction	BP
GO:0050803	0.0140541	1	6	227	regulation of synapse structure or activity	BP
GO:0021543	0.0140599	1	4	113	pallium development	BP
GO:0043951	0.0145275	1	2	23	negative regulation of cAMP-mediated signaling	BP
GO:0010721	0.0146993	1	6	250	negative regulation of cell development	BP
GO:0040011	0.0151164	1	16	1084	locomotion	BP
GO:0007163	0.0154766	1	5	182	establishment or maintenance of cell polarity	BP
GO:0046434	0.0158725	1	4	130	organophosphate catabolic process	BP
GO:0120035	0.0162489	1	11	626	regulation of plasma membrane bounded cell projection organization	BP
GO:0021537	0.0164459	1	5	182	telencephalon development	BP
GO:0043094	0.0167966	1	2	29	cellular metabolic compound salvage	BP
GO:0007155	0.0170154	1	15	958	cell adhesion	BP
GO:0015074	0.0171948	1	2	27	DNA integration	BP
GO:0051346	0.0172111	1	7	341	negative regulation of hydrolase activity	BP
GO:0090313	0.0172538	1	2	26	regulation of protein targeting to membrane	BP
GO:0031344	0.0173524	1	11	633	regulation of cell projection organization	BP
GO:0051965	0.017406	1	3	62	positive regulation of synapse assembly	BP
GO:0022610	0.01783	1	15	964	biological adhesion	BP
GO:0060612	0.0182106	1	2	26	adipose tissue development	BP
GO:1901652	0.0185223	1	6	264	response to peptide	BP
GO:0043473	0.0190991	1	3	72	pigmentation	BP
GO:0048732	0.0191948	1	6	272	gland development	BP
GO:0045595	0.0195244	1	19	1446	regulation of cell differentiation	BP
GO:0009725	0.019627	1	9	530	response to hormone	BP
GO:0071417	0.0197053	1	8	425	cellular response to organonitrogen compound	BP
GO:1905606	0.0197765	1	2	26	regulation of presynapse assembly	BP
GO:0000904	0.0200073	1	10	555	cell morphogenesis involved in differentiation	BP
GO:0016477	0.0201242	1	12	756	cell migration	BP
GO:0043086	0.0211615	1	10	624	negative regulation of catalytic activity	BP
GO:0099174	0.0213741	1	2	27	regulation of presynapse organization	BP
GO:0048870	0.0223596	1	13	858	cell motility	BP
GO:0051674	0.0223596	1	13	858	localization of cell	BP
GO:0009755	0.0224017	1	4	146	hormone-mediated signaling pathway	BP
GO:0002673	0.0225311	1	2	33	regulation of acute inflammatory response	BP
GO:1901698	0.0227739	1	11	708	response to nitrogen compound	BP
GO:0021549	0.0232916	1	3	77	cerebellum development	BP
GO:0009116	0.0237541	1	3	90	nucleoside metabolic process	BP
GO:0009154	0.023901	1	2	32	purine ribonucleotide catabolic process	BP
GO:0040012	0.0239486	1	12	787	regulation of locomotion	BP
GO:0022603	0.0250351	1	13	876	regulation of anatomical structure morphogenesis	BP
GO:0009261	0.0253925	1	2	33	ribonucleotide catabolic process	BP
GO:0001708	0.0255038	1	3	86	cell fate specification	BP
GO:0050900	0.0262698	1	4	152	leukocyte migration	BP
GO:1901615	0.026284	1	7	393	organic hydroxy compound metabolic process	BP
GO:0031175	0.0263769	1	11	678	neuron projection development	BP
GO:1903036	0.026706	1	2	34	positive regulation of response to wounding	BP
GO:1901701	0.0275302	1	11	728	cellular response to oxygen-containing compound	BP
GO:0000086	0.0275547	1	2	34	G2/M transition of mitotic cell cycle	BP
GO:0043434	0.0281759	1	5	215	response to peptide hormone	BP
GO:0032465	0.0282015	1	3	79	regulation of cytokinesis	BP
GO:0032388	0.0287152	1	4	144	positive regulation of intracellular transport	BP
GO:0044839	0.0291577	1	2	35	cell cycle G2/M phase transition	BP
GO:0006195	0.0293629	1	2	36	purine nucleotide catabolic process	BP
GO:0022037	0.0299263	1	3	85	metencephalon development	BP
GO:0033059	0.0300583	1	2	37	cellular pigmentation	BP
GO:0048869	0.0301188	1	37	3450	cellular developmental process	BP
GO:0006275	0.0308946	1	3	83	regulation of DNA replication	BP
GO:0048667	0.0311192	1	8	431	cell morphogenesis involved in neuron differentiation	BP
GO:0021795	0.0318869	1	2	35	cerebral cortex cell migration	BP
GO:0050994	0.0319597	1	2	37	regulation of lipid catabolic process	BP
GO:0031324	0.0323105	1	25	2217	negative regulation of cellular metabolic process	BP
GO:0010243	0.0323317	1	10	653	response to organonitrogen compound	BP
GO:0051241	0.0325324	1	12	858	negative regulation of multicellular organismal process	BP
GO:1903533	0.0325331	1	2	37	regulation of protein targeting	BP
GO:0007423	0.0326655	1	9	562	sensory organ development	BP
GO:0009892	0.0328262	1	28	2545	negative regulation of metabolic process	BP
GO:0051240	0.0329802	1	17	1330	positive regulation of multicellular organismal process	BP
GO:0006278	0.0331596	1	2	37	RNA-dependent DNA biosynthetic process	BP
GO:0071310	0.0340498	1	19	1589	cellular response to organic substance	BP
GO:0045773	0.0348128	1	2	34	positive regulation of axon extension	BP
GO:0000902	0.0349596	1	11	698	cell morphogenesis	BP
GO:1901657	0.0350952	1	3	104	glycosyl compound metabolic process	BP
GO:0007409	0.0352195	1	7	359	axonogenesis	BP
GO:2000145	0.0363511	1	11	745	regulation of cell motility	BP
GO:0009948	0.0366049	1	2	41	anterior/posterior axis specification	BP
GO:0061098	0.0366859	1	2	39	positive regulation of protein tyrosine kinase activity	BP
GO:1990778	0.0368437	1	5	232	protein localization to cell periphery	BP
GO:0043949	0.03726	1	2	39	regulation of cAMP-mediated signaling	BP
GO:1903539	0.0377049	1	2	36	protein localization to postsynaptic membrane	BP
GO:0030154	0.0381812	1	36	3399	cell differentiation	BP
GO:0010605	0.0382208	1	26	2358	negative regulation of macromolecule metabolic process	BP
GO:0050808	0.0392356	1	6	282	synapse organization	BP
GO:0099637	0.039609	1	2	37	neurotransmitter receptor transport	BP
GO:0048523	0.0400657	1	43	4290	negative regulation of cellular process	BP
GO:0048666	0.040282	1	12	820	neuron development	BP
GO:1903829	0.0409862	1	5	240	positive regulation of cellular protein localization	BP
GO:1901890	0.0416134	1	3	90	positive regulation of cell junction assembly	BP
GO:0051261	0.041973	1	2	41	protein depolymerization	BP
GO:0065009	0.0431582	1	44	4440	regulation of molecular function	BP
GO:0071407	0.0449661	1	7	424	cellular response to organic cyclic compound	BP
GO:0031111	0.0452551	1	2	38	negative regulation of microtubule polymerization or depolymerization	BP
GO:0031146	0.0457936	1	2	46	SCF-dependent proteasomal ubiquitin-dependent protein catabolic process	BP
GO:0032535	0.0470338	1	7	400	regulation of cellular component size	BP
GO:0061564	0.0476582	1	7	387	axon development	BP
GO:0043666	0.0478825	1	3	106	regulation of phosphoprotein phosphatase activity	BP
GO:0045596	0.0480386	1	8	520	negative regulation of cell differentiation	BP
GO:0007569	0.0482155	1	2	46	cell aging	BP
GO:0010923	0.0484643	1	3	101	negative regulation of phosphatase activity	BP
GO:0090066	0.0487318	1	8	499	regulation of anatomical structure size	BP
GO:0007188	0.0488723	1	5	259	adenylate cyclase-modulating G protein-coupled receptor signaling pathway	BP
GO:0009161	0.049531	1	2	49	ribonucleoside monophosphate metabolic process	BP
GO:0022029	0.050953	1	2	44	telencephalon cell migration	BP
GO:0050794	0.051167	1	96	11056	regulation of cellular process	BP
GO:1901700	0.0519524	1	13	1015	response to oxygen-containing compound	BP
GO:0072523	0.052907	1	2	51	purine-containing compound catabolic process	BP
GO:0044092	0.0532014	1	11	829	negative regulation of molecular function	BP
GO:0062237	0.0532776	1	2	43	protein localization to postsynapse	BP
GO:0035305	0.0540297	1	3	106	negative regulation of dephosphorylation	BP
GO:0030879	0.0545417	1	2	49	mammary gland development	BP
GO:0048468	0.0546645	1	19	1579	cell development	BP
GO:2000649	0.0549534	1	2	47	regulation of sodium ion transmembrane transporter activity	BP
GO:0035315	0.055283	1	2	46	hair cell differentiation	BP
GO:0030334	0.0578762	1	10	707	regulation of cell migration	BP
GO:0090316	0.0580087	1	3	112	positive regulation of intracellular protein transport	BP
GO:0010632	0.0582004	1	4	183	regulation of epithelial cell migration	BP
GO:0070887	0.0586176	1	22	2043	cellular response to chemical stimulus	BP
GO:0007187	0.0587338	1	5	275	G protein-coupled receptor signaling pathway, coupled to cyclic nucleotide second messenger	BP
GO:1901888	0.0590027	1	4	173	regulation of cell junction assembly	BP
GO:0051272	0.0594269	1	7	432	positive regulation of cellular component movement	BP
GO:0046128	0.0599182	1	2	58	purine ribonucleoside metabolic process	BP
GO:0035235	0.0604093	1	2	42	ionotropic glutamate receptor signaling pathway	BP
GO:0065008	0.0604308	1	36	3551	regulation of biological quality	BP
GO:0097120	0.0606219	1	2	47	receptor localization to synapse	BP
GO:0120162	0.0608369	1	2	53	positive regulation of cold-induced thermogenesis	BP
GO:0099072	0.0611774	1	2	48	regulation of postsynaptic membrane neurotransmitter receptor levels	BP
GO:0019932	0.0614452	1	6	346	second-messenger-mediated signaling	BP
GO:0048839	0.0616655	1	4	188	inner ear development	BP
GO:0070542	0.061765	1	2	53	response to fatty acid	BP
GO:0044087	0.0635089	1	12	898	regulation of cellular component biogenesis	BP
GO:0030010	0.0641591	1	3	113	establishment of cell polarity	BP
GO:1902305	0.0647319	1	2	52	regulation of sodium ion transmembrane transport	BP
GO:1902667	0.0647875	1	2	46	regulation of axon guidance	BP
GO:0010634	0.0647948	1	3	115	positive regulation of epithelial cell migration	BP
GO:0019933	0.0651741	1	4	188	cAMP-mediated signaling	BP
GO:0051049	0.0655649	1	17	1476	regulation of transport	BP
GO:2000113	0.065689	1	15	1276	negative regulation of cellular macromolecule biosynthetic process	BP
GO:0042278	0.0672064	1	2	62	purine nucleoside metabolic process	BP
GO:0048701	0.0675366	1	2	57	embryonic cranial skeleton morphogenesis	BP
GO:0048519	0.0698877	1	45	4708	negative regulation of biological process	BP
GO:0035304	0.0710135	1	3	125	regulation of protein dephosphorylation	BP
GO:0022612	0.0710327	1	2	56	gland morphogenesis	BP
GO:1901362	0.0711613	1	11	898	organic cyclic compound biosynthetic process	BP
GO:0006066	0.0714409	1	5	298	alcohol metabolic process	BP
GO:0034765	0.0722814	1	7	457	regulation of ion transmembrane transport	BP
GO:1901136	0.0727449	1	3	133	carbohydrate derivative catabolic process	BP
GO:0006928	0.0734334	1	16	1298	movement of cell or subcellular component	BP
GO:0032870	0.0741504	1	6	386	cellular response to hormone stimulus	BP
GO:1904377	0.0745738	1	2	58	positive regulation of protein localization to cell periphery	BP
GO:0009888	0.0754411	1	17	1475	tissue development	BP
GO:0050919	0.0757308	1	2	51	negative chemotaxis	BP
GO:0050789	0.077079	1	100	11759	regulation of biological process	BP
GO:1901653	0.0774624	1	4	202	cellular response to peptide	BP
GO:0000122	0.0777347	1	10	777	negative regulation of transcription by RNA polymerase II	BP
GO:0043583	0.0778744	1	4	204	ear development	BP
GO:0009952	0.0781402	1	4	216	anterior/posterior pattern specification	BP
GO:0045165	0.0791056	1	4	218	cell fate commitment	BP
GO:0070507	0.0803648	1	4	192	regulation of microtubule cytoskeleton organization	BP
GO:0019935	0.0805624	1	4	203	cyclic-nucleotide-mediated signaling	BP
GO:0009887	0.0808299	1	11	854	animal organ morphogenesis	BP
GO:0043647	0.0822546	1	2	58	inositol phosphate metabolic process	BP
GO:0051962	0.0833166	1	7	454	positive regulation of nervous system development	BP
GO:0061351	0.0839143	1	2	59	neural precursor cell proliferation	BP
GO:1905954	0.0839748	1	2	63	positive regulation of lipid localization	BP
GO:0007568	0.0844167	1	3	136	aging	BP
GO:0051128	0.0848687	1	23	2113	regulation of cellular component organization	BP
GO:0002443	0.0856255	1	3	136	leukocyte mediated immunity	BP
GO:0014070	0.0877575	1	8	597	response to organic cyclic compound	BP
GO:0030902	0.0878362	1	3	134	hindbrain development	BP
GO:0010558	0.0882988	1	15	1330	negative regulation of macromolecule biosynthetic process	BP
GO:0000079	0.08896	1	2	72	regulation of cyclin-dependent protein serine/threonine kinase activity	BP
GO:0043624	0.0895854	1	2	67	cellular protein complex disassembly	BP
GO:0061097	0.0913102	1	2	66	regulation of protein tyrosine kinase activity	BP
GO:0009653	0.091971	1	23	2140	anatomical structure morphogenesis	BP
GO:0010033	0.0925781	1	21	2036	response to organic substance	BP
GO:0001578	0.0935202	1	3	126	microtubule bundle formation	BP
GO:0044264	0.0943501	1	2	68	cellular polysaccharide metabolic process	BP
GO:0032880	0.0944897	1	9	689	regulation of protein localization	BP
GO:1903351	0.0945034	1	2	74	cellular response to dopamine	BP
GO:0009880	0.0951647	1	2	69	embryonic pattern specification	BP
GO:1904029	0.0973637	1	2	75	regulation of cyclin-dependent protein kinase activity	BP
GO:0009123	0.0974089	1	2	74	nucleoside monophosphate metabolic process	BP
GO:1903350	0.0977496	1	2	75	response to dopamine	BP
GO:0009062	0.0991276	1	2	71	fatty acid catabolic process	BP
GO:0021953	0.100218	1	3	138	central nervous system neuron differentiation	BP
GO:0043269	0.100729	1	8	606	regulation of ion transport	BP
GO:0002028	0.101345	1	2	68	regulation of sodium ion transport	BP
GO:1902749	0.103781	1	2	70	regulation of cell cycle G2/M phase transition	BP
GO:0043200	0.10441	1	2	68	response to amino acid	BP
GO:0051726	0.105556	1	11	927	regulation of cell cycle	BP
GO:0031327	0.105772	1	15	1371	negative regulation of cellular biosynthetic process	BP
GO:0048812	0.106486	1	7	469	neuron projection morphogenesis	BP
GO:0042490	0.106555	1	2	69	mechanoreceptor differentiation	BP
GO:0034644	0.110237	1	2	76	cellular response to UV	BP
GO:0071868	0.110347	1	2	80	cellular response to monoamine stimulus	BP
GO:0071870	0.110347	1	2	80	cellular response to catecholamine stimulus	BP
GO:0050773	0.110635	1	3	137	regulation of dendrite development	BP
GO:0051172	0.11072	1	21	2068	negative regulation of nitrogen compound metabolic process	BP
GO:0090257	0.111269	1	3	151	regulation of muscle system process	BP
GO:0120039	0.111308	1	7	475	plasma membrane bounded cell projection morphogenesis	BP
GO:0006954	0.111729	1	5	337	inflammatory response	BP
GO:0048518	0.112989	1	50	5498	positive regulation of biological process	BP
GO:0048858	0.113638	1	7	478	cell projection morphogenesis	BP
GO:0071867	0.113735	1	2	81	response to monoamine	BP
GO:0071869	0.113735	1	2	81	response to catecholamine	BP
GO:0009798	0.11386	1	2	77	axis specification	BP
GO:0034762	0.115402	1	7	517	regulation of transmembrane transport	BP
GO:0099565	0.115465	1	3	150	chemical synaptic transmission, postsynaptic	BP
GO:0003002	0.115556	1	5	341	regionalization	BP
GO:0009890	0.115714	1	15	1392	negative regulation of biosynthetic process	BP
GO:0060341	0.117343	1	10	816	regulation of cellular localization	BP
GO:0005976	0.117876	1	2	79	polysaccharide metabolic process	BP
GO:0032886	0.118105	1	4	225	regulation of microtubule-based process	BP
GO:0071456	0.118713	1	2	80	cellular response to hypoxia	BP
GO:0045787	0.119369	1	4	239	positive regulation of cell cycle	BP
GO:0032386	0.11938	1	4	238	regulation of intracellular transport	BP
GO:0060429	0.120596	1	10	832	epithelium development	BP
GO:0032989	0.123766	1	8	587	cellular component morphogenesis	BP
GO:0010817	0.124282	1	5	350	regulation of hormone levels	BP
GO:1904888	0.124761	1	2	80	cranial skeletal system development	BP
GO:0120036	0.124773	1	13	1102	plasma membrane bounded cell projection organization	BP
GO:0010876	0.124802	1	5	335	lipid localization	BP
GO:0060548	0.125557	1	8	664	negative regulation of cell death	BP
GO:1903522	0.125567	1	3	159	regulation of blood circulation	BP
GO:1901617	0.125629	1	3	166	organic hydroxy compound biosynthetic process	BP
GO:0007565	0.125904	1	2	80	female pregnancy	BP
GO:0010951	0.126313	1	3	162	negative regulation of endopeptidase activity	BP
GO:0032990	0.12652	1	7	494	cell part morphogenesis	BP
GO:0051302	0.126829	1	3	159	regulation of cell division	BP
GO:0048704	0.126963	1	2	82	embryonic skeletal system morphogenesis	BP
GO:0120161	0.127199	1	2	81	regulation of cold-induced thermogenesis	BP
GO:0034330	0.12824	1	7	492	cell junction organization	BP
GO:0035418	0.13039	1	2	71	protein localization to synapse	BP
GO:0044283	0.131139	1	6	475	small molecule biosynthetic process	BP
GO:0000077	0.13191	1	2	78	DNA damage checkpoint	BP
GO:0019438	0.13216	1	9	780	aromatic compound biosynthetic process	BP
GO:0001101	0.132537	1	2	79	response to acid chemical	BP
GO:0033365	0.13411	1	7	531	protein localization to organelle	BP
GO:0120034	0.134483	1	2	78	positive regulation of plasma membrane bounded cell projection assembly	BP
GO:0040017	0.134512	1	6	434	positive regulation of locomotion	BP
GO:0071375	0.137141	1	3	161	cellular response to peptide hormone stimulus	BP
GO:0010466	0.13893	1	3	170	negative regulation of peptidase activity	BP
GO:0007215	0.139685	1	2	71	glutamate receptor signaling pathway	BP
GO:0030595	0.140237	1	2	90	leukocyte chemotaxis	BP
GO:0050772	0.140247	1	2	74	positive regulation of axonogenesis	BP
GO:0044242	0.14106	1	3	173	cellular lipid catabolic process	BP
GO:0045892	0.141069	1	12	1108	negative regulation of transcription, DNA-templated	BP
GO:1904062	0.141239	1	4	261	regulation of cation transmembrane transport	BP
GO:0008202	0.142797	1	3	178	steroid metabolic process	BP
GO:0007189	0.143277	1	3	166	adenylate cyclase-activating G protein-coupled receptor signaling pathway	BP
GO:0006935	0.143996	1	6	439	chemotaxis	BP
GO:0010921	0.144921	1	3	166	regulation of phosphatase activity	BP
GO:0036294	0.144927	1	2	89	cellular response to decreased oxygen levels	BP
GO:0090305	0.145646	1	4	262	nucleic acid phosphodiester bond hydrolysis	BP
GO:0043066	0.14608	1	7	579	negative regulation of apoptotic process	BP
GO:0016525	0.146121	1	2	84	negative regulation of angiogenesis	BP
GO:0000226	0.146899	1	7	522	microtubule cytoskeleton organization	BP
GO:0060998	0.147989	1	2	78	regulation of dendritic spine development	BP
GO:0072329	0.149199	1	2	93	monocarboxylic acid catabolic process	BP
GO:0010564	0.149506	1	6	448	regulation of cell cycle process	BP
GO:0002449	0.149623	1	2	88	lymphocyte mediated immunity	BP
GO:0006997	0.150343	1	2	87	nucleus organization	BP
GO:0006694	0.150435	1	2	100	steroid biosynthetic process	BP
GO:0042330	0.151496	1	6	447	taxis	BP
GO:0090068	0.151882	1	3	167	positive regulation of cell cycle process	BP
GO:0007411	0.153559	1	4	241	axon guidance	BP
GO:0051253	0.154208	1	13	1237	negative regulation of RNA metabolic process	BP
GO:0045444	0.154357	1	2	93	fat cell differentiation	BP
GO:2000181	0.154849	1	2	88	negative regulation of blood vessel morphogenesis	BP
GO:0097485	0.154979	1	4	242	neuron projection guidance	BP
GO:0033157	0.155113	1	3	174	regulation of intracellular protein transport	BP
GO:0000070	0.15569	1	2	88	mitotic sister chromatid segregation	BP
GO:1902414	0.157612	1	2	81	protein localization to cell junction	BP
GO:0043069	0.157929	1	7	592	negative regulation of programmed cell death	BP
GO:0010959	0.158418	1	4	275	regulation of metal ion transport	BP
GO:0030030	0.159089	1	13	1158	cell projection organization	BP
GO:0007389	0.160303	1	6	477	pattern specification process	BP
GO:0031570	0.162134	1	2	88	DNA integrity checkpoint	BP
GO:0048814	0.16268	1	2	86	regulation of dendrite morphogenesis	BP
GO:0007166	0.163128	1	18	1776	cell surface receptor signaling pathway	BP
GO:0034654	0.163402	1	8	704	nucleobase-containing compound biosynthetic process	BP
GO:0006260	0.1656	1	3	175	DNA replication	BP
GO:0030001	0.165814	1	9	759	metal ion transport	BP
GO:0048522	0.166685	1	45	5042	positive regulation of cellular process	BP
GO:0044706	0.167709	1	2	96	multi-multicellular organism process	BP
GO:0045732	0.169913	1	3	183	positive regulation of protein catabolic process	BP
GO:0071453	0.170533	1	2	99	cellular response to oxygen levels	BP
GO:0009913	0.170958	1	2	95	epidermal cell differentiation	BP
GO:1902679	0.172106	1	12	1150	negative regulation of RNA biosynthetic process	BP
GO:1903507	0.172106	1	12	1150	negative regulation of nucleic acid-templated transcription	BP
GO:0048545	0.173345	1	3	196	response to steroid hormone	BP
GO:0007219	0.174375	1	2	98	Notch signaling pathway	BP
GO:0071482	0.174593	1	2	102	cellular response to light stimulus	BP
GO:0007186	0.175862	1	10	977	G protein-coupled receptor signaling pathway	BP
GO:0042221	0.176677	1	27	2930	response to chemical	BP
GO:0031110	0.178429	1	2	90	regulation of microtubule polymerization or depolymerization	BP
GO:0043401	0.180723	1	2	105	steroid hormone mediated signaling pathway	BP
GO:0002460	0.18129	1	2	99	adaptive immune response based on somatic recombination of immune receptors built from immunoglobulin superfamily domains	BP
GO:0098693	0.182268	1	2	98	regulation of synaptic vesicle cycle	BP
GO:0051129	0.183745	1	7	575	negative regulation of cellular component organization	BP
GO:0072659	0.185248	1	3	190	protein localization to plasma membrane	BP
GO:1905952	0.185504	1	2	104	regulation of lipid localization	BP
GO:0018105	0.186122	1	3	185	peptidyl-serine phosphorylation	BP
GO:0006937	0.187337	1	2	104	regulation of muscle contraction	BP
GO:1901343	0.187558	1	2	100	negative regulation of vasculature development	BP
GO:0044089	0.187976	1	6	466	positive regulation of cellular component biogenesis	BP
GO:0048562	0.188465	1	4	288	embryonic organ morphogenesis	BP
GO:0051260	0.19035	1	3	198	protein homooligomerization	BP
GO:0032269	0.191055	1	9	841	negative regulation of cellular protein metabolic process	BP
GO:0044282	0.191277	1	4	315	small molecule catabolic process	BP
GO:0055114	0.192169	1	10	1018	oxidation-reduction process	BP
GO:1903034	0.192592	1	2	107	regulation of response to wounding	BP
GO:0048706	0.19517	1	2	107	embryonic skeletal system development	BP
GO:0022411	0.196131	1	3	200	cellular component disassembly	BP
GO:0035303	0.19665	1	3	192	regulation of dephosphorylation	BP
GO:2001251	0.200398	1	2	104	negative regulation of chromosome organization	BP
GO:0006357	0.201133	1	18	1897	regulation of transcription by RNA polymerase II	BP
GO:0008203	0.201333	1	2	109	cholesterol metabolic process	BP
GO:0019439	0.201728	1	4	308	aromatic compound catabolic process	BP
GO:0048880	0.201945	1	5	399	sensory system development	BP
GO:0032147	0.201978	1	4	289	activation of protein kinase activity	BP
GO:0065007	0.203501	1	103	12617	biological regulation	BP
GO:1902850	0.203851	1	2	103	microtubule cytoskeleton organization involved in mitosis	BP
GO:0007612	0.205725	1	2	99	learning	BP
GO:0031328	0.207686	1	16	1661	positive regulation of cellular biosynthetic process	BP
GO:0001775	0.208726	1	5	410	cell activation	BP
GO:0007154	0.209403	1	41	4683	cell communication	BP
GO:0035051	0.209867	1	2	103	cardiocyte differentiation	BP
GO:0009259	0.209951	1	4	310	ribonucleotide metabolic process	BP
GO:0070374	0.21075	1	2	116	positive regulation of ERK1 and ERK2 cascade	BP
GO:0016054	0.212336	1	3	219	organic acid catabolic process	BP
GO:0046395	0.212336	1	3	219	carboxylic acid catabolic process	BP
GO:0033044	0.212509	1	4	289	regulation of chromosome organization	BP
GO:0010469	0.213119	1	2	116	regulation of signaling receptor activity	BP
GO:0006869	0.213542	1	4	299	lipid transport	BP
GO:0042176	0.213562	1	4	308	regulation of protein catabolic process	BP
GO:0050804	0.215036	1	5	382	modulation of chemical synaptic transmission	BP
GO:0099177	0.215036	1	5	382	regulation of trans-synaptic signaling	BP
GO:0045934	0.215803	1	13	1323	negative regulation of nucleobase-containing compound metabolic process	BP
GO:0032412	0.216833	1	3	204	regulation of ion transmembrane transporter activity	BP
GO:0009891	0.217901	1	17	1775	positive regulation of biosynthetic process	BP
GO:0016485	0.218919	1	2	112	protein processing	BP
GO:0032869	0.219217	1	2	111	cellular response to insulin stimulus	BP
GO:0050731	0.219734	1	2	110	positive regulation of peptidyl-tyrosine phosphorylation	BP
GO:0051173	0.220371	1	25	2760	positive regulation of nitrogen compound metabolic process	BP
GO:0010594	0.223595	1	2	111	regulation of endothelial cell migration	BP
GO:0001764	0.224005	1	2	107	neuron migration	BP
GO:0009411	0.224913	1	2	119	response to UV	BP
GO:0030335	0.224935	1	5	405	positive regulation of cell migration	BP
GO:0009895	0.224981	1	3	212	negative regulation of catabolic process	BP
GO:0072001	0.225004	1	3	204	renal system development	BP
GO:0022898	0.225222	1	3	209	regulation of transmembrane transporter activity	BP
GO:0008037	0.225347	1	2	109	cell recognition	BP
GO:0007292	0.225781	1	2	112	female gamete generation	BP
GO:0023052	0.225835	1	40	4597	signaling	BP
GO:0018130	0.226017	1	8	775	heterocycle biosynthetic process	BP
GO:0019751	0.227156	1	2	118	polyol metabolic process	BP
GO:0019693	0.228694	1	4	323	ribose phosphate metabolic process	BP
GO:0045766	0.228928	1	2	119	positive regulation of angiogenesis	BP
GO:1902652	0.22927	1	2	120	secondary alcohol metabolic process	BP
GO:0048639	0.230407	1	2	111	positive regulation of developmental growth	BP
GO:1901361	0.230703	1	4	327	organic cyclic compound catabolic process	BP
GO:0032984	0.230828	1	2	117	protein-containing complex disassembly	BP
GO:0016125	0.232938	1	2	122	sterol metabolic process	BP
GO:0008283	0.234802	1	4	315	cell population proliferation	BP
GO:0051248	0.235482	1	9	889	negative regulation of protein metabolic process	BP
GO:0018209	0.237441	1	3	211	peptidyl-serine modification	BP
GO:0044057	0.239022	1	5	429	regulation of system process	BP
GO:0032409	0.240191	1	3	217	regulation of transporter activity	BP
GO:0045765	0.240837	1	3	217	regulation of angiogenesis	BP
GO:0045860	0.241844	1	5	415	positive regulation of protein kinase activity	BP
GO:0000819	0.243744	1	2	114	sister chromatid segregation	BP
GO:2000147	0.244034	1	5	419	positive regulation of cell motility	BP
GO:0002252	0.245291	1	4	328	immune effector process	BP
GO:0030307	0.245862	1	2	118	positive regulation of cell growth	BP
GO:0006310	0.24742	1	3	215	DNA recombination	BP
GO:0010639	0.248622	1	4	314	negative regulation of organelle organization	BP
GO:0015672	0.250789	1	6	539	monovalent inorganic cation transport	BP
GO:0060255	0.252324	1	49	5802	regulation of macromolecule metabolic process	BP
GO:0051094	0.255693	1	11	1101	positive regulation of developmental process	BP
GO:0010629	0.256366	1	15	1607	negative regulation of gene expression	BP
GO:0051222	0.25667	1	3	224	positive regulation of protein transport	BP
GO:0044772	0.259275	1	2	131	mitotic cell cycle phase transition	BP
GO:0016358	0.2601	1	2	117	dendrite development	BP
GO:0090288	0.260335	1	2	125	negative regulation of cellular response to growth factor stimulus	BP
GO:0045861	0.260445	1	3	235	negative regulation of proteolysis	BP
GO:0003018	0.261959	1	2	131	vascular process in circulatory system	BP
GO:0097435	0.262155	1	6	524	supramolecular fiber organization	BP
GO:0008016	0.262297	1	2	129	regulation of heart contraction	BP
GO:0046903	0.264212	1	5	448	secretion	BP
GO:0045666	0.264455	1	4	312	positive regulation of neuron differentiation	BP
GO:0099536	0.26512	1	5	440	synaptic signaling	BP
GO:1903305	0.265875	1	2	132	regulation of regulated secretory pathway	BP
GO:0072521	0.267254	1	4	347	purine-containing compound metabolic process	BP
GO:0040029	0.269984	1	2	136	regulation of gene expression, epigenetic	BP
GO:0001655	0.270036	1	3	227	urogenital system development	BP
GO:0060326	0.270594	1	2	138	cell chemotaxis	BP
GO:0070646	0.272267	1	2	124	protein modification by small protein removal	BP
GO:0071478	0.272275	1	2	140	cellular response to radiation	BP
GO:0140014	0.272479	1	2	128	mitotic nuclear division	BP
GO:0000075	0.273379	1	2	129	cell cycle checkpoint	BP
GO:0001934	0.274352	1	8	787	positive regulation of protein phosphorylation	BP
GO:1904951	0.274739	1	3	233	positive regulation of establishment of protein localization	BP
GO:1904018	0.275117	1	2	135	positive regulation of vasculature development	BP
GO:0035295	0.275582	1	8	784	tube development	BP
GO:0043393	0.277877	1	2	132	regulation of protein binding	BP
GO:0007059	0.279143	1	3	228	chromosome segregation	BP
GO:0044770	0.279605	1	2	138	cell cycle phase transition	BP
GO:0060173	0.280032	1	2	131	limb development	BP
GO:0016197	0.282207	1	3	234	endosomal transport	BP
GO:0007610	0.28296	1	5	441	behavior	BP
GO:0007051	0.283429	1	2	125	spindle organization	BP
GO:0051783	0.283486	1	2	131	regulation of nuclear division	BP
GO:0019222	0.285887	1	52	6263	regulation of metabolic process	BP
GO:0051347	0.286161	1	6	546	positive regulation of transferase activity	BP
GO:0055086	0.286306	1	5	483	nucleobase-containing small molecule metabolic process	BP
GO:0006811	0.286592	1	14	1497	ion transport	BP
GO:0010563	0.286699	1	5	467	negative regulation of phosphorus metabolic process	BP
GO:0045936	0.286699	1	5	467	negative regulation of phosphate metabolic process	BP
GO:0009894	0.288591	1	7	689	regulation of catabolic process	BP
GO:0002697	0.290492	1	3	247	regulation of immune effector process	BP
GO:0010562	0.292158	1	9	911	positive regulation of phosphorus metabolic process	BP
GO:0045937	0.292158	1	9	911	positive regulation of phosphate metabolic process	BP
GO:0034655	0.292375	1	3	248	nucleobase-containing compound catabolic process	BP
GO:0071383	0.292737	1	2	148	cellular response to steroid hormone stimulus	BP
GO:0042493	0.293694	1	2	142	response to drug	BP
GO:0006814	0.293967	1	3	227	sodium ion transport	BP
GO:0010720	0.294927	1	5	443	positive regulation of cell development	BP
GO:0071363	0.295068	1	4	352	cellular response to growth factor stimulus	BP
GO:0071396	0.295471	1	4	358	cellular response to lipid	BP
GO:0006665	0.295824	1	2	158	sphingolipid metabolic process	BP
GO:2001257	0.29619	1	2	140	regulation of cation channel activity	BP
GO:0045944	0.296439	1	10	1055	positive regulation of transcription by RNA polymerase II	BP
GO:0051259	0.29939	1	3	250	protein complex oligomerization	BP
GO:0031346	0.300849	1	4	328	positive regulation of cell projection organization	BP
GO:0009896	0.302081	1	4	355	positive regulation of catabolic process	BP
GO:1901342	0.304163	1	3	247	regulation of vasculature development	BP
GO:0061458	0.305142	1	3	248	reproductive system development	BP
GO:2001234	0.306219	1	2	152	negative regulation of apoptotic signaling pathway	BP
GO:0051493	0.306592	1	6	560	regulation of cytoskeleton organization	BP
GO:0010770	0.308155	1	2	132	positive regulation of cell morphogenesis involved in differentiation	BP
GO:0032868	0.313092	1	2	144	response to insulin	BP
GO:0045055	0.313257	1	2	149	regulated exocytosis	BP
GO:0042127	0.315425	1	10	1105	regulation of cell population proliferation	BP
GO:0008544	0.316848	1	2	146	epidermis development	BP
GO:0030855	0.317517	1	4	370	epithelial cell differentiation	BP
GO:0031400	0.318288	1	5	492	negative regulation of protein modification process	BP
GO:0006887	0.320162	1	3	258	exocytosis	BP
GO:0031326	0.320769	1	31	3679	regulation of cellular biosynthetic process	BP
GO:0019722	0.323487	1	2	143	calcium-mediated signaling	BP
GO:0048285	0.324665	1	3	249	organelle fission	BP
GO:1902680	0.325059	1	13	1448	positive regulation of RNA biosynthetic process	BP
GO:1903508	0.325059	1	13	1448	positive regulation of nucleic acid-templated transcription	BP
GO:0010941	0.325332	1	12	1346	regulation of cell death	BP
GO:0090596	0.328796	1	3	251	sensory organ morphogenesis	BP
GO:0071805	0.329703	1	3	253	potassium ion transmembrane transport	BP
GO:0048736	0.33137	1	2	148	appendage development	BP
GO:0043933	0.333794	1	11	1242	protein-containing complex subunit organization	BP
GO:0001654	0.334622	1	4	375	eye development	BP
GO:0150063	0.334622	1	4	375	visual system development	BP
GO:0070848	0.334668	1	4	373	response to growth factor	BP
GO:0055002	0.335362	1	2	147	striated muscle cell development	BP
GO:0032940	0.335639	1	4	377	secretion by cell	BP
GO:0022412	0.336884	1	3	260	cellular process involved in reproduction in multicellular organism	BP
GO:0016043	0.338112	1	45	5294	cellular component organization	BP
GO:0001501	0.33956	1	4	375	skeletal system development	BP
GO:0006813	0.341894	1	3	258	potassium ion transport	BP
GO:1902904	0.342588	1	2	143	negative regulation of supramolecular fiber organization	BP
GO:0046883	0.343135	1	2	162	regulation of hormone secretion	BP
GO:0010976	0.343699	1	3	243	positive regulation of neuron projection development	BP
GO:0009117	0.345205	1	4	400	nucleotide metabolic process	BP
GO:0120032	0.345624	1	2	149	regulation of plasma membrane bounded cell projection assembly	BP
GO:0050920	0.345829	1	2	152	regulation of chemotaxis	BP
GO:0010557	0.345984	1	15	1698	positive regulation of macromolecule biosynthetic process	BP
GO:0044262	0.346797	1	2	162	cellular carbohydrate metabolic process	BP
GO:0016042	0.3473	1	3	277	lipid catabolic process	BP
GO:0009615	0.347655	1	2	162	response to virus	BP
GO:0023061	0.347724	1	2	155	signal release	BP
GO:0046649	0.347859	1	3	271	lymphocyte activation	BP
GO:0031497	0.34922	1	2	179	chromatin assembly	BP
GO:0007010	0.349629	1	12	1246	cytoskeleton organization	BP
GO:0006631	0.350834	1	3	286	fatty acid metabolic process	BP
GO:0090150	0.352298	1	2	168	establishment of protein localization to membrane	BP
GO:0009889	0.354027	1	31	3736	regulation of biosynthetic process	BP
GO:0051301	0.355133	1	5	499	cell division	BP
GO:0033993	0.355145	1	5	517	response to lipid	BP
GO:0072657	0.355703	1	4	391	protein localization to membrane	BP
GO:0006753	0.355991	1	4	407	nucleoside phosphate metabolic process	BP
GO:1902275	0.360162	1	2	154	regulation of chromatin organization	BP
GO:0050730	0.361955	1	2	163	regulation of peptidyl-tyrosine phosphorylation	BP
GO:0042327	0.362041	1	8	851	positive regulation of phosphorylation	BP
GO:0060491	0.362656	1	2	156	regulation of cell projection assembly	BP
GO:2000112	0.362682	1	29	3491	regulation of cellular macromolecule biosynthetic process	BP
GO:1901605	0.363588	1	2	178	alpha-amino acid metabolic process	BP
GO:0051604	0.364374	1	2	171	protein maturation	BP
GO:0071695	0.366186	1	2	160	anatomical structure maturation	BP
GO:1902115	0.367174	1	2	154	regulation of organelle assembly	BP
GO:0043161	0.368174	1	3	293	proteasome-mediated ubiquitin-dependent protein catabolic process	BP
GO:0034728	0.370378	1	2	182	nucleosome organization	BP
GO:0001666	0.370829	1	2	172	response to hypoxia	BP
GO:0048592	0.371349	1	2	159	eye morphogenesis	BP
GO:0006259	0.374229	1	6	618	DNA metabolic process	BP
GO:0033674	0.374871	1	5	486	positive regulation of kinase activity	BP
GO:0046700	0.375762	1	3	290	heterocycle catabolic process	BP
GO:0042063	0.376151	1	2	168	gliogenesis	BP
GO:0044270	0.377643	1	3	291	cellular nitrogen compound catabolic process	BP
GO:0051494	0.378047	1	2	155	negative regulation of cytoskeleton organization	BP
GO:0055001	0.380376	1	2	163	muscle cell development	BP
GO:0045893	0.38134	1	12	1385	positive regulation of transcription, DNA-templated	BP
GO:0044703	0.382308	1	6	631	multi-organism reproductive process	BP
GO:0070372	0.384764	1	2	179	regulation of ERK1 and ERK2 cascade	BP
GO:0050769	0.384871	1	4	381	positive regulation of neurogenesis	BP
GO:0009150	0.384906	1	3	292	purine ribonucleotide metabolic process	BP
GO:0009893	0.385534	1	28	3370	positive regulation of metabolic process	BP
GO:0007267	0.385641	1	8	891	cell-cell signaling	BP
GO:0042391	0.388263	1	4	398	regulation of membrane potential	BP
GO:0008285	0.392257	1	4	424	negative regulation of cell population proliferation	BP
GO:0002064	0.394354	1	2	171	epithelial cell development	BP
GO:0031325	0.395091	1	24	2902	positive regulation of cellular metabolic process	BP
GO:0006643	0.397071	1	2	198	membrane lipid metabolic process	BP
GO:0002253	0.397495	1	2	179	activation of immune response	BP
GO:0045935	0.398021	1	14	1653	positive regulation of nucleobase-containing compound metabolic process	BP
GO:0140352	0.398426	1	4	411	export from cell	BP
GO:0010604	0.399374	1	26	3143	positive regulation of macromolecule metabolic process	BP
GO:0007268	0.399989	1	4	408	chemical synaptic transmission	BP
GO:0098916	0.399989	1	4	408	anterograde trans-synaptic signaling	BP
GO:0055085	0.400234	1	13	1513	transmembrane transport	BP
GO:0051704	0.400273	1	6	643	multi-organism process	BP
GO:0051254	0.400501	1	13	1534	positive regulation of RNA metabolic process	BP
GO:0051050	0.400542	1	6	660	positive regulation of transport	BP
GO:0033043	0.400584	1	10	1104	regulation of organelle organization	BP
GO:0036293	0.400616	1	2	182	response to decreased oxygen levels	BP
GO:0045859	0.401638	1	6	652	regulation of protein kinase activity	BP
GO:0006508	0.402501	1	11	1281	proteolysis	BP
GO:0010498	0.403999	1	3	310	proteasomal protein catabolic process	BP
GO:0007169	0.404795	1	4	391	transmembrane receptor protein tyrosine kinase signaling pathway	BP
GO:0031330	0.407016	1	2	181	negative regulation of cellular catabolic process	BP
GO:0006333	0.40782	1	2	198	chromatin assembly or disassembly	BP
GO:0003008	0.40825	1	12	1391	system process	BP
GO:0006629	0.408351	1	9	1090	lipid metabolic process	BP
GO:0006812	0.409087	1	9	1009	cation transport	BP
GO:0006163	0.41333	1	3	308	purine nucleotide metabolic process	BP
GO:0098657	0.414624	1	2	174	import into cell	BP
GO:0048609	0.415745	1	5	535	multicellular organismal reproductive process	BP
GO:0045927	0.417098	1	2	178	positive regulation of growth	BP
GO:0098813	0.419041	1	2	172	nuclear chromosome segregation	BP
GO:0050877	0.420034	1	8	907	nervous system process	BP
GO:0099537	0.420389	1	4	420	trans-synaptic signaling	BP
GO:0010556	0.421111	1	29	3582	regulation of macromolecule biosynthetic process	BP
GO:0061448	0.423329	1	2	187	connective tissue development	BP
GO:0001525	0.42379	1	3	301	angiogenesis	BP
GO:0006469	0.425431	1	2	195	negative regulation of protein kinase activity	BP
GO:0051179	0.425463	1	43	5292	localization	BP
GO:0032504	0.425733	1	5	543	multicellular organism reproduction	BP
GO:0007162	0.42594	1	2	185	negative regulation of cell adhesion	BP
GO:0017157	0.428656	1	2	192	regulation of exocytosis	BP
GO:0070482	0.429044	1	2	193	response to oxygen levels	BP
GO:0048568	0.429666	1	4	426	embryonic organ development	BP
GO:0007017	0.429734	1	7	744	microtubule-based process	BP
GO:0009605	0.43077	1	14	1689	response to external stimulus	BP
GO:0006875	0.431723	1	4	421	cellular metal ion homeostasis	BP
GO:0046578	0.433358	1	2	174	regulation of Ras protein signal transduction	BP
GO:0007165	0.433677	1	34	4236	signal transduction	BP
GO:0044255	0.434529	1	7	855	cellular lipid metabolic process	BP
GO:0051171	0.434544	1	42	5281	regulation of nitrogen compound metabolic process	BP
GO:0071840	0.436932	1	45	5487	cellular component organization or biogenesis	BP
GO:0006323	0.437067	1	2	207	DNA packaging	BP
GO:0006952	0.438492	1	7	843	defense response	BP
GO:0007611	0.43877	1	2	177	learning or memory	BP
GO:0048705	0.439417	1	2	191	skeletal system morphogenesis	BP
GO:0080090	0.445661	1	43	5434	regulation of primary metabolic process	BP
GO:0070647	0.446332	1	9	1082	protein modification by small protein conjugation or removal	BP
GO:1901990	0.447959	1	2	194	regulation of mitotic cell cycle phase transition	BP
GO:0031503	0.448388	1	2	185	protein-containing complex localization	BP
GO:0090087	0.450785	1	4	441	regulation of peptide transport	BP
GO:1901565	0.455429	1	8	979	organonitrogen compound catabolic process	BP
GO:0042981	0.457339	1	10	1228	regulation of apoptotic process	BP
GO:0034220	0.458466	1	10	1178	ion transmembrane transport	BP
GO:0033673	0.458655	1	2	208	negative regulation of kinase activity	BP
GO:0007015	0.458683	1	3	304	actin filament organization	BP
GO:0031334	0.459156	1	2	193	positive regulation of protein-containing complex assembly	BP
GO:0021700	0.469628	1	2	195	developmental maturation	BP
GO:0050878	0.469807	1	2	211	regulation of body fluid levels	BP
GO:0043067	0.471127	1	10	1241	regulation of programmed cell death	BP
GO:0009792	0.471245	1	5	581	embryo development ending in birth or egg hatching	BP
GO:0006355	0.472748	1	24	3016	regulation of transcription, DNA-templated	BP
GO:1903530	0.472929	1	4	462	regulation of secretion by cell	BP
GO:0001505	0.476093	1	2	208	regulation of neurotransmitter levels	BP
GO:0007265	0.479088	1	2	220	Ras protein signal transduction	BP
GO:1903825	0.479249	1	2	215	organic acid transmembrane transport	BP
GO:1905039	0.479249	1	2	215	carboxylic acid transmembrane transport	BP
GO:0001822	0.480606	1	2	201	kidney development	BP
GO:0060627	0.483741	1	4	464	regulation of vesicle-mediated transport	BP
GO:0007281	0.484097	1	2	206	germ cell development	BP
GO:1903362	0.484792	1	2	215	regulation of cellular protein catabolic process	BP
GO:0031401	0.485363	1	8	973	positive regulation of protein modification process	BP
GO:0006950	0.485624	1	20	2547	response to stress	BP
GO:0051336	0.486784	1	10	1163	regulation of hydrolase activity	BP
GO:0032101	0.487863	1	5	594	regulation of response to external stimulus	BP
GO:0031323	0.488556	1	44	5626	regulation of cellular metabolic process	BP
GO:0002250	0.490731	1	2	214	adaptive immune response	BP
GO:0043065	0.492061	1	4	497	positive regulation of apoptotic process	BP
GO:0019220	0.496106	1	12	1484	regulation of phosphate metabolic process	BP
GO:0051174	0.497937	1	12	1486	regulation of phosphorus metabolic process	BP
GO:0000209	0.498477	1	2	215	protein polyubiquitination	BP
GO:1901135	0.498959	1	7	900	carbohydrate derivative metabolic process	BP
GO:0019221	0.500089	1	2	230	cytokine-mediated signaling pathway	BP
GO:0001568	0.500315	1	4	456	blood vessel development	BP
GO:0051146	0.500768	1	2	206	striated muscle cell differentiation	BP
GO:0043068	0.501281	1	4	502	positive regulation of programmed cell death	BP
GO:0050776	0.502155	1	4	483	regulation of immune response	BP
GO:0045321	0.502252	1	3	349	leukocyte activation	BP
GO:0050890	0.502255	1	2	202	cognition	BP
GO:0050727	0.506222	1	2	222	regulation of inflammatory response	BP
GO:1903506	0.508925	1	24	3068	regulation of nucleic acid-templated transcription	BP
GO:0006486	0.509757	1	2	236	protein glycosylation	BP
GO:0043413	0.509757	1	2	236	macromolecule glycosylation	BP
GO:2001141	0.510698	1	24	3071	regulation of RNA biosynthetic process	BP
GO:0048646	0.511659	1	7	843	anatomical structure formation involved in morphogenesis	BP
GO:0016311	0.514942	1	3	361	dephosphorylation	BP
GO:0050790	0.516073	1	17	2107	regulation of catalytic activity	BP
GO:0009790	0.516905	1	8	997	embryo development	BP
GO:0046394	0.517398	1	2	239	carboxylic acid biosynthetic process	BP
GO:0051348	0.517539	1	2	234	negative regulation of transferase activity	BP
GO:0009987	0.517839	1	134	17441	cellular process	BP
GO:0002521	0.518888	1	2	220	leukocyte differentiation	BP
GO:0044281	0.519029	1	12	1607	small molecule metabolic process	BP
GO:0016053	0.519291	1	2	240	organic acid biosynthetic process	BP
GO:0031399	0.520936	1	12	1527	regulation of protein modification process	BP
GO:0000280	0.522016	1	2	214	nuclear division	BP
GO:0006874	0.52274	1	3	343	cellular calcium ion homeostasis	BP
GO:0044271	0.52439	1	9	1205	cellular nitrogen compound biosynthetic process	BP
GO:1901987	0.525318	1	2	229	regulation of cell cycle phase transition	BP
GO:0032103	0.527276	1	2	230	positive regulation of response to external stimulus	BP
GO:0071214	0.533379	1	2	235	cellular response to abiotic stimulus	BP
GO:0104004	0.533379	1	2	235	cellular response to environmental stimulus	BP
GO:0016567	0.533548	1	7	908	protein ubiquitination	BP
GO:0035239	0.533843	1	5	610	tube morphogenesis	BP
GO:0016050	0.535057	1	2	232	vesicle organization	BP
GO:0072359	0.535636	1	7	853	circulatory system development	BP
GO:0010942	0.536251	1	4	523	positive regulation of cell death	BP
GO:0030003	0.53688	1	4	481	cellular cation homeostasis	BP
GO:0070085	0.5376	1	2	249	glycosylation	BP
GO:0055074	0.53828	1	3	351	calcium ion homeostasis	BP
GO:0071824	0.539614	1	2	248	protein-DNA complex subunit organization	BP
GO:0001944	0.540161	1	4	482	vasculature development	BP
GO:0003006	0.541087	1	5	624	developmental process involved in reproduction	BP
GO:0010646	0.542145	1	23	2937	regulation of cell communication	BP
GO:0072503	0.543067	1	3	355	cellular divalent inorganic cation homeostasis	BP
GO:0009628	0.543278	1	6	771	response to abiotic stimulus	BP
GO:0051098	0.54351	1	2	232	regulation of binding	BP
GO:0030258	0.548379	1	2	238	lipid modification	BP
GO:0051046	0.548582	1	4	510	regulation of secretion	BP
GO:0055065	0.549438	1	4	487	metal ion homeostasis	BP
GO:0050801	0.552706	1	5	616	ion homeostasis	BP
GO:0010256	0.552779	1	3	360	endomembrane system organization	BP
GO:0051246	0.553461	1	19	2480	regulation of protein metabolic process	BP
GO:0001932	0.553803	1	9	1161	regulation of protein phosphorylation	BP
GO:0006873	0.554359	1	4	492	cellular ion homeostasis	BP
GO:0023051	0.555271	1	23	2954	regulation of signaling	BP
GO:0051716	0.55679	1	44	5752	cellular response to stimulus	BP
GO:0003007	0.558365	1	2	229	heart morphogenesis	BP
GO:0051056	0.560416	1	2	216	regulation of small GTPase mediated signal transduction	BP
GO:0009416	0.561335	1	2	248	response to light stimulus	BP
GO:0051130	0.561488	1	8	983	positive regulation of cellular component organization	BP
GO:0048583	0.563456	1	25	3247	regulation of response to stimulus	BP
GO:0043549	0.566034	1	6	758	regulation of kinase activity	BP
GO:0048608	0.566816	1	2	244	reproductive structure development	BP
GO:0090287	0.567102	1	2	245	regulation of cellular response to growth factor stimulus	BP
GO:0006520	0.567831	1	2	260	cellular amino acid metabolic process	BP
GO:0048514	0.568324	1	3	373	blood vessel morphogenesis	BP
GO:0072594	0.568389	1	2	250	establishment of protein localization to organelle	BP
GO:0022414	0.569235	1	7	900	reproductive process	BP
GO:0019216	0.570756	1	2	252	regulation of lipid metabolic process	BP
GO:0007507	0.572729	1	4	493	heart development	BP
GO:0065003	0.574267	1	8	1093	protein-containing complex assembly	BP
GO:0000003	0.575139	1	7	906	reproduction	BP
GO:0040013	0.578273	1	2	241	negative regulation of locomotion	BP
GO:0072507	0.578301	1	3	373	divalent inorganic cation homeostasis	BP
GO:0045786	0.580115	1	3	397	negative regulation of cell cycle	BP
GO:0051271	0.581713	1	2	243	negative regulation of cellular component movement	BP
GO:0045597	0.582714	1	6	779	positive regulation of cell differentiation	BP
GO:0052548	0.58325	1	3	378	regulation of endopeptidase activity	BP
GO:0034613	0.584497	1	10	1315	cellular protein localization	BP
GO:2001233	0.585232	1	2	269	regulation of apoptotic signaling pathway	BP
GO:1902532	0.586398	1	4	510	negative regulation of intracellular signal transduction	BP
GO:0070727	0.589834	1	10	1321	cellular macromolecule localization	BP
GO:0010468	0.590114	1	32	4242	regulation of gene expression	BP
GO:0032970	0.590304	1	3	378	regulation of actin filament-based process	BP
GO:1901137	0.593895	1	4	558	carbohydrate derivative biosynthetic process	BP
GO:0032446	0.595376	1	7	961	protein modification by small protein conjugation	BP
GO:0033036	0.596369	1	17	2245	macromolecule localization	BP
GO:0042692	0.598632	1	2	248	muscle cell differentiation	BP
GO:0014706	0.600635	1	2	254	striated muscle tissue development	BP
GO:0006091	0.60139	1	2	283	generation of precursor metabolites and energy	BP
GO:0051247	0.601672	1	10	1355	positive regulation of protein metabolic process	BP
GO:1902903	0.601856	1	3	377	regulation of supramolecular fiber organization	BP
GO:0031667	0.602758	1	2	267	response to nutrient levels	BP
GO:0048598	0.602933	1	4	533	embryonic morphogenesis	BP
GO:0009611	0.604015	1	2	262	response to wounding	BP
GO:0051252	0.604453	1	25	3346	regulation of RNA metabolic process	BP
GO:0043254	0.605296	1	3	393	regulation of protein-containing complex assembly	BP
GO:0006979	0.60586	1	2	274	response to oxidative stress	BP
GO:0070588	0.606577	1	2	230	calcium ion transmembrane transport	BP
GO:0009968	0.609324	1	8	1070	negative regulation of signal transduction	BP
GO:0060537	0.609735	1	2	259	muscle tissue development	BP
GO:0006955	0.612885	1	6	851	immune response	BP
GO:0032271	0.613933	1	2	257	regulation of protein polymerization	BP
GO:0043410	0.61415	1	3	398	positive regulation of MAPK cascade	BP
GO:0051480	0.614151	1	2	253	regulation of cytosolic calcium ion concentration	BP
GO:0008219	0.616411	1	6	859	cell death	BP
GO:1905114	0.6177	1	3	409	cell surface receptor signaling pathway involved in cell-cell signaling	BP
GO:1901576	0.618384	1	16	2283	organic substance biosynthetic process	BP
GO:0019637	0.619401	1	6	856	organophosphate metabolic process	BP
GO:0034622	0.621362	1	5	729	cellular protein-containing complex assembly	BP
GO:0052547	0.623519	1	3	402	regulation of peptidase activity	BP
GO:0010628	0.62444	1	14	1914	positive regulation of gene expression	BP
GO:0043009	0.628938	1	4	556	chordate embryonic development	BP
GO:0034329	0.629353	1	2	254	cell junction assembly	BP
GO:0009101	0.631696	1	2	292	glycoprotein biosynthetic process	BP
GO:0044249	0.634668	1	15	2166	cellular biosynthetic process	BP
GO:0120031	0.638147	1	3	399	plasma membrane bounded cell projection assembly	BP
GO:0051223	0.639927	1	3	418	regulation of protein transport	BP
GO:1901360	0.641357	1	19	2643	organic cyclic compound metabolic process	BP
GO:0019219	0.642735	1	26	3534	regulation of nucleobase-containing compound metabolic process	BP
GO:0034248	0.644697	1	3	434	regulation of cellular amide metabolic process	BP
GO:0055080	0.647061	1	4	550	cation homeostasis	BP
GO:1903047	0.649625	1	3	417	mitotic cell cycle process	BP
GO:0019953	0.650041	1	4	558	sexual reproduction	BP
GO:0051338	0.652124	1	6	836	regulation of transferase activity	BP
GO:0098542	0.653811	1	4	593	defense response to other organism	BP
GO:0022407	0.657444	1	2	296	regulation of cell-cell adhesion	BP
GO:0032787	0.658401	1	3	459	monocarboxylic acid metabolic process	BP
GO:0015849	0.658514	1	2	299	organic acid transport	BP
GO:0046942	0.658514	1	2	299	carboxylic acid transport	BP
GO:0009058	0.659395	1	16	2340	biosynthetic process	BP
GO:0009991	0.660902	1	2	295	response to extracellular stimulus	BP
GO:0032268	0.661519	1	17	2363	regulation of cellular protein metabolic process	BP
GO:0007049	0.661788	1	8	1112	cell cycle	BP
GO:0098771	0.665274	1	4	564	inorganic ion homeostasis	BP
GO:0008015	0.665808	1	2	299	blood circulation	BP
GO:0044093	0.666182	1	11	1495	positive regulation of molecular function	BP
GO:0070201	0.666779	1	3	435	regulation of establishment of protein localization	BP
GO:1902533	0.666962	1	5	722	positive regulation of intracellular signal transduction	BP
GO:1902531	0.667567	1	10	1376	regulation of intracellular signal transduction	BP
GO:0018205	0.667596	1	2	278	peptidyl-lysine modification	BP
GO:0006281	0.669672	1	3	423	DNA repair	BP
GO:0043085	0.67085	1	9	1229	positive regulation of catalytic activity	BP
GO:0008610	0.672001	1	3	475	lipid biosynthetic process	BP
GO:0031329	0.673127	1	4	590	regulation of cellular catabolic process	BP
GO:0098656	0.673909	1	3	443	anion transmembrane transport	BP
GO:0055082	0.67444	1	4	576	cellular chemical homeostasis	BP
GO:0030031	0.675414	1	3	426	cell projection assembly	BP
GO:0071103	0.675425	1	2	300	DNA conformation change	BP
GO:0050896	0.677114	1	54	7295	response to stimulus	BP
GO:0007167	0.679284	1	4	568	enzyme linked receptor protein signaling pathway	BP
GO:0007005	0.683102	1	2	337	mitochondrion organization	BP
GO:0006816	0.683212	1	2	272	calcium ion transport	BP
GO:0080134	0.684512	1	6	881	regulation of response to stress	BP
GO:0019752	0.685539	1	5	783	carboxylic acid metabolic process	BP
GO:0022402	0.687269	1	5	715	cell cycle process	BP
GO:0015711	0.687721	1	3	461	organic anion transport	BP
GO:0043547	0.688125	1	3	399	positive regulation of GTPase activity	BP
GO:0042325	0.688554	1	9	1291	regulation of phosphorylation	BP
GO:0061061	0.688765	1	3	443	muscle structure development	BP
GO:0003013	0.694197	1	2	314	circulatory system process	BP
GO:0010648	0.694999	1	8	1155	negative regulation of cell communication	BP
GO:0023057	0.695744	1	8	1156	negative regulation of signaling	BP
GO:0031331	0.697092	1	2	309	positive regulation of cellular catabolic process	BP
GO:0009966	0.704846	1	18	2527	regulation of signal transduction	BP
GO:0009314	0.708289	1	2	327	response to radiation	BP
GO:0051234	0.711287	1	30	4158	establishment of localization	BP
GO:0098662	0.712202	1	5	735	inorganic cation transmembrane transport	BP
GO:0001933	0.712724	1	2	328	negative regulation of protein phosphorylation	BP
GO:0051276	0.713243	1	7	1021	chromosome organization	BP
GO:0048878	0.713493	1	6	897	chemical homeostasis	BP
GO:0007276	0.713523	1	3	463	gamete generation	BP
GO:0007264	0.713941	1	2	324	small GTPase mediated signal transduction	BP
GO:0006915	0.714961	1	5	807	apoptotic process	BP
GO:1901575	0.719307	1	10	1520	organic substance catabolic process	BP
GO:0009100	0.719667	1	2	340	glycoprotein metabolic process	BP
GO:0022607	0.723688	1	15	2180	cellular component assembly	BP
GO:0044248	0.727967	1	10	1531	cellular catabolic process	BP
GO:0006974	0.729461	1	4	616	cellular response to DNA damage stimulus	BP
GO:0012501	0.734593	1	5	827	programmed cell death	BP
GO:0050778	0.738609	1	2	341	positive regulation of immune response	BP
GO:0044419	0.738944	1	6	969	interspecies interaction between organisms	BP
GO:0048534	0.739549	1	3	494	hematopoietic or lymphoid organ development	BP
GO:0043436	0.7396	1	5	835	oxoacid metabolic process	BP
GO:0051656	0.741138	1	2	315	establishment of organelle localization	BP
GO:0048585	0.74225	1	9	1354	negative regulation of response to stimulus	BP
GO:0080135	0.742811	1	3	487	regulation of cellular response to stress	BP
GO:0070838	0.743438	1	2	313	divalent metal ion transport	BP
GO:0051707	0.744387	1	5	828	response to other organism	BP
GO:0043207	0.745233	1	5	829	response to external biotic stimulus	BP
GO:0000278	0.746922	1	3	485	mitotic cell cycle	BP
GO:0042326	0.747162	1	2	351	negative regulation of phosphorylation	BP
GO:0030036	0.747256	1	4	607	actin cytoskeleton organization	BP
GO:0046486	0.747306	1	2	346	glycerolipid metabolic process	BP
GO:0072511	0.753913	1	2	319	divalent inorganic cation transport	BP
GO:0006644	0.759168	1	2	364	phospholipid metabolic process	BP
GO:0030162	0.761103	1	4	658	regulation of proteolysis	BP
GO:0031347	0.761364	1	2	358	regulation of defense response	BP
GO:0006511	0.761532	1	3	516	ubiquitin-dependent protein catabolic process	BP
GO:0009607	0.764807	1	5	850	response to biotic stimulus	BP
GO:0006082	0.770542	1	5	869	organic acid metabolic process	BP
GO:0002520	0.772342	1	3	520	immune system development	BP
GO:0019941	0.773316	1	3	528	modification-dependent protein catabolic process	BP
GO:0048584	0.781241	1	11	1695	positive regulation of response to stimulus	BP
GO:0043087	0.782604	1	3	463	regulation of GTPase activity	BP
GO:0032956	0.783025	1	2	356	regulation of actin cytoskeleton organization	BP
GO:0043632	0.785962	1	3	539	modification-dependent macromolecule catabolic process	BP
GO:0006810	0.78599	1	28	4047	transport	BP
GO:0032270	0.786636	1	8	1296	positive regulation of cellular protein metabolic process	BP
GO:0006725	0.787371	1	16	2460	cellular aromatic compound metabolic process	BP
GO:0033554	0.794748	1	8	1291	cellular response to stress	BP
GO:0006417	0.796167	1	2	385	regulation of translation	BP
GO:0035556	0.796679	1	10	1532	intracellular signal transduction	BP
GO:0030155	0.796889	1	3	533	regulation of cell adhesion	BP
GO:0019725	0.798409	1	4	684	cellular homeostasis	BP
GO:0034641	0.799312	1	19	2945	cellular nitrogen compound metabolic process	BP
GO:0030029	0.803624	1	4	658	actin filament-based process	BP
GO:0006996	0.804799	1	23	3333	organelle organization	BP
GO:0098660	0.812208	1	5	841	inorganic ion transmembrane transport	BP
GO:0043408	0.814611	1	3	554	regulation of MAPK cascade	BP
GO:0002684	0.816905	1	3	577	positive regulation of immune system process	BP
GO:0071900	0.820778	1	2	399	regulation of protein serine/threonine kinase activity	BP
GO:0008284	0.826121	1	3	599	positive regulation of cell population proliferation	BP
GO:0009967	0.827455	1	7	1197	positive regulation of signal transduction	BP
GO:0098655	0.830149	1	5	869	cation transmembrane transport	BP
GO:0002682	0.83317	1	5	927	regulation of immune system process	BP
GO:0034645	0.837031	1	7	1275	cellular macromolecule biosynthetic process	BP
GO:0018193	0.837063	1	5	870	peptidyl-amino acid modification	BP
GO:0051603	0.838539	1	3	597	proteolysis involved in cellular protein catabolic process	BP
GO:0006325	0.839782	1	4	741	chromatin organization	BP
GO:0044085	0.840558	1	15	2399	cellular component biogenesis	BP
GO:0006139	0.846201	1	14	2279	nucleobase-containing compound metabolic process	BP
GO:0009059	0.848624	1	7	1293	macromolecule biosynthetic process	BP
GO:0044257	0.857116	1	3	620	cellular protein catabolic process	BP
GO:0006468	0.857618	1	5	876	protein phosphorylation	BP
GO:0071345	0.863022	1	2	462	cellular response to cytokine stimulus	BP
GO:0005975	0.865427	1	2	476	carbohydrate metabolic process	BP
GO:0006820	0.866336	1	3	623	anion transport	BP
GO:0030097	0.871253	1	2	454	hemopoiesis	BP
GO:0051641	0.872198	1	13	2116	cellular localization	BP
GO:0008104	0.877352	1	11	1869	protein localization	BP
GO:0009056	0.878333	1	10	1794	catabolic process	BP
GO:0030163	0.87933	1	3	654	protein catabolic process	BP
GO:0045087	0.882175	1	2	481	innate immune response	BP
GO:0010608	0.884661	1	2	474	posttranscriptional regulation of gene expression	BP
GO:0006796	0.887445	1	12	2056	phosphate-containing compound metabolic process	BP
GO:0043603	0.888461	1	3	715	cellular amide metabolic process	BP
GO:0042592	0.89031	1	7	1294	homeostatic process	BP
GO:0046483	0.891985	1	14	2405	heterocycle metabolic process	BP
GO:0016192	0.894484	1	7	1307	vesicle-mediated transport	BP
GO:0006793	0.895192	1	12	2079	phosphorus metabolic process	BP
GO:0051640	0.896046	1	2	463	organelle localization	BP
GO:0007346	0.89672	1	2	489	regulation of mitotic cell cycle	BP
GO:0010647	0.897801	1	7	1334	positive regulation of cell communication	BP
GO:0023056	0.898464	1	7	1336	positive regulation of signaling	BP
GO:0010638	0.902899	1	2	481	positive regulation of organelle organization	BP
GO:0034097	0.90821	1	2	531	response to cytokine	BP
GO:0071702	0.908461	1	11	2000	organic substance transport	BP
GO:0051345	0.909974	1	3	654	positive regulation of hydrolase activity	BP
GO:0006886	0.937085	1	3	774	intracellular protein transport	BP
GO:1901566	0.944085	1	5	1228	organonitrogen compound biosynthetic process	BP
GO:0090304	0.944962	1	9	1797	nucleic acid metabolic process	BP
GO:0002376	0.945078	1	8	1664	immune system process	BP
GO:0044265	0.946467	1	3	794	cellular macromolecule catabolic process	BP
GO:0009057	0.965085	1	3	868	macromolecule catabolic process	BP
GO:0016310	0.968715	1	5	1209	phosphorylation	BP
GO:0051649	0.971594	1	7	1583	establishment of localization in cell	BP
GO:0070925	0.976148	1	2	693	organelle assembly	BP
GO:0045184	0.977202	1	5	1319	establishment of protein localization	BP
GO:0006464	0.981722	1	16	3147	cellular protein modification process	BP
GO:0036211	0.981722	1	16	3147	protein modification process	BP
GO:0043412	0.98275	1	17	3322	macromolecule modification	BP
GO:1901564	0.985357	1	30	5423	organonitrogen compound metabolic process	BP
GO:0071705	0.986568	1	6	1620	nitrogen compound transport	BP
GO:0046907	0.987298	1	4	1214	intracellular transport	BP
GO:0015031	0.989543	1	4	1269	protein transport	BP
GO:0071704	0.98963	1	48	8097	organic substance metabolic process	BP
GO:0015833	0.990512	1	4	1285	peptide transport	BP
GO:0044237	0.9912	1	44	7620	cellular metabolic process	BP
GO:0044238	0.9912	1	44	7571	primary metabolic process	BP
GO:0042886	0.991853	1	4	1313	amide transport	BP
GO:0019538	0.994841	1	22	4442	protein metabolic process	BP
GO:0008152	0.995317	1	51	8797	metabolic process	BP
GO:0044260	0.996872	1	24	4865	cellular macromolecule metabolic process	BP
GO:0006807	0.997659	1	37	6932	nitrogen compound metabolic process	BP
GO:0043170	0.998351	1	32	6223	macromolecule metabolic process	BP
GO:0044267	0.998388	1	16	3757	cellular protein metabolic process	BP
GO:0010467	0.999758	1	3	1665	gene expression	BP
GO:0000298	0.000109837	0.104236	2	3	endopolyphosphatase activity	MF
GO:0008486	0.000109837	0.104236	2	3	diphosphoinositol-polyphosphate diphosphatase activity	MF
GO:0034431	0.000109837	0.104236	2	3	bis(5'-adenosyl)-hexaphosphatase activity	MF
GO:0034432	0.000109837	0.104236	2	3	bis(5'-adenosyl)-pentaphosphatase activity	MF
GO:0052840	0.000109837	0.104236	2	3	inositol diphosphate tetrakisphosphate diphosphatase activity	MF
GO:0052842	0.000109837	0.104236	2	3	inositol diphosphate pentakisphosphate diphosphatase activity	MF
GO:0005509	0.00162239	0.563284	16	854	calcium ion binding	MF
GO:0016929	0.00183546	0.616385	2	7	SUMO-specific protease activity	MF
GO:0000981	0.0024229	0.766445	14	803	DNA-binding transcription factor activity, RNA polymerase II-specific	MF
GO:0004864	0.00332213	0.94581	3	41	protein phosphatase inhibitor activity	MF
GO:0019212	0.00416579	0.96638	3	45	phosphatase inhibitor activity	MF
GO:0004114	0.00428475	0.968149	3	41	3',5'-cyclic-nucleotide phosphodiesterase activity	MF
GO:0004112	0.00452816	1	3	42	cyclic-nucleotide phosphodiesterase activity	MF
GO:0019783	0.0056116	1	2	14	ubiquitin-like protein-specific protease activity	MF
GO:0001227	0.00575344	1	6	217	DNA-binding transcription repressor activity, RNA polymerase II-specific	MF
GO:0004551	0.00575821	1	2	16	nucleotide diphosphatase activity	MF
GO:0001217	0.00606276	1	6	219	DNA-binding transcription repressor activity	MF
GO:0035254	0.00674974	1	3	49	glutamate receptor binding	MF
GO:0098772	0.00818852	1	36	3170	molecular function regulator	MF
GO:0004115	0.00836152	1	2	16	3',5'-cyclic-AMP phosphodiesterase activity	MF
GO:0015035	0.00885075	1	2	22	protein disulfide oxidoreductase activity	MF
GO:0004857	0.00935185	1	7	309	enzyme inhibitor activity	MF
GO:0030295	0.014535	1	3	68	protein kinase activator activity	MF
GO:0008081	0.0152801	1	4	116	phosphoric diester hydrolase activity	MF
GO:0019209	0.0155679	1	3	70	kinase activator activity	MF
GO:0005086	0.0172562	1	2	24	ARF guanyl-nucleotide exchange factor activity	MF
GO:0030515	0.0185044	1	2	27	snoRNA binding	MF
GO:0033613	0.0190153	1	3	72	activating transcription factor binding	MF
GO:0016620	0.0200144	1	2	29	oxidoreductase activity, acting on the aldehyde or oxo group of donors, NAD or NADP as acceptor	MF
GO:0019888	0.0238577	1	3	83	protein phosphatase regulator activity	MF
GO:0000977	0.0241513	1	11	741	RNA polymerase II transcription regulatory region sequence-specific DNA binding	MF
GO:0035255	0.0252086	1	2	30	ionotropic glutamate receptor binding	MF
GO:0003700	0.025226	1	14	1058	DNA-binding transcription factor activity	MF
GO:0015036	0.0321358	1	2	43	disulfide oxidoreductase activity	MF
GO:0008157	0.0343749	1	2	36	protein phosphatase 1 binding	MF
GO:0000976	0.0390501	1	12	895	transcription regulatory region sequence-specific DNA binding	MF
GO:0001067	0.0390501	1	12	895	regulatory region nucleic acid binding	MF
GO:0019208	0.0392698	1	3	100	phosphatase regulator activity	MF
GO:0016903	0.0409289	1	2	41	oxidoreductase activity, acting on the aldehyde or oxo group of donors	MF
GO:0001228	0.0411549	1	6	340	DNA-binding transcription activator activity, RNA polymerase II-specific	MF
GO:0045499	0.0416212	1	2	36	chemorepellent activity	MF
GO:0001216	0.0425827	1	6	343	DNA-binding transcription activator activity	MF
GO:0000978	0.0431304	1	8	513	RNA polymerase II cis-regulatory region sequence-specific DNA binding	MF
GO:0016491	0.0437733	1	11	860	oxidoreductase activity	MF
GO:0140110	0.0461983	1	17	1441	transcription regulator activity	MF
GO:0046872	0.0472506	1	47	4740	metal ion binding	MF
GO:0001102	0.0523297	1	2	48	RNA polymerase II activating transcription factor binding	MF
GO:1990837	0.0539023	1	12	938	sequence-specific double-stranded DNA binding	MF
GO:0000987	0.0566922	1	8	544	cis-regulatory region sequence-specific DNA binding	MF
GO:0008017	0.0567138	1	6	320	microtubule binding	MF
GO:0098960	0.0571026	1	3	109	postsynaptic neurotransmitter receptor activity	MF
GO:0042578	0.0573985	1	7	446	phosphoric ester hydrolase activity	MF
GO:0043169	0.0596513	1	47	4821	cation binding	MF
GO:0016667	0.0605285	1	2	61	oxidoreductase activity, acting on a sulfur group of donors	MF
GO:0019900	0.0609743	1	9	609	kinase binding	MF
GO:0009055	0.070962	1	2	67	electron transfer activity	MF
GO:0030546	0.0760997	1	6	439	signaling receptor activator activity	MF
GO:0005516	0.076952	1	5	251	calmodulin binding	MF
GO:0022843	0.083244	1	4	203	voltage-gated cation channel activity	MF
GO:0003690	0.0841968	1	12	1015	double-stranded DNA binding	MF
GO:0005249	0.0875546	1	3	136	voltage-gated potassium channel activity	MF
GO:0030545	0.0875749	1	6	456	receptor regulator activity	MF
GO:0004866	0.0892452	1	3	134	endopeptidase inhibitor activity	MF
GO:0016763	0.0901386	1	2	67	transferase activity, transferring pentosyl groups	MF
GO:0043565	0.0902039	1	14	1259	sequence-specific DNA binding	MF
GO:0030594	0.101013	1	3	143	neurotransmitter receptor activity	MF
GO:0061135	0.102893	1	3	144	endopeptidase regulator activity	MF
GO:0019887	0.103007	1	3	158	protein kinase regulator activity	MF
GO:0030414	0.105941	1	3	145	peptidase inhibitor activity	MF
GO:0003707	0.106666	1	2	78	steroid hormone receptor activity	MF
GO:0008528	0.116853	1	3	173	G protein-coupled peptide receptor activity	MF
GO:0005179	0.132225	1	2	101	hormone activity	MF
GO:0004867	0.136038	1	2	80	serine-type endopeptidase inhibitor activity	MF
GO:0015631	0.137384	1	6	417	tubulin binding	MF
GO:0004930	0.141096	1	8	710	G protein-coupled receptor activity	MF
GO:0001653	0.146377	1	3	186	peptide receptor activity	MF
GO:0030234	0.147637	1	11	976	enzyme regulator activity	MF
GO:0019207	0.156746	1	3	190	kinase regulator activity	MF
GO:0061134	0.158967	1	3	177	peptidase regulator activity	MF
GO:0005102	0.161564	1	14	1409	signaling receptor binding	MF
GO:0003677	0.162315	1	23	2417	DNA binding	MF
GO:0048018	0.165918	1	5	433	receptor ligand activity	MF
GO:0008270	0.173294	1	10	914	zinc ion binding	MF
GO:0005244	0.177518	1	4	273	voltage-gated ion channel activity	MF
GO:0022832	0.180124	1	4	275	voltage-gated channel activity	MF
GO:0070851	0.186251	1	2	109	growth factor receptor binding	MF
GO:0005267	0.186588	1	3	193	potassium channel activity	MF
GO:0016788	0.195644	1	9	847	hydrolase activity, acting on ester bonds	MF
GO:0046914	0.202942	1	12	1196	transition metal ion binding	MF
GO:0019955	0.20571	1	2	114	cytokine binding	MF
GO:0022836	0.208229	1	6	490	gated channel activity	MF
GO:0016247	0.21552	1	2	125	channel regulator activity	MF
GO:0016757	0.215608	1	4	323	transferase activity, transferring glycosyl groups	MF
GO:0001664	0.224938	1	3	229	G protein-coupled receptor binding	MF
GO:0042803	0.240885	1	6	557	protein homodimerization activity	MF
GO:0045296	0.24165	1	2	108	cadherin binding	MF
GO:0003713	0.241876	1	3	206	transcription coactivator activity	MF
GO:0038023	0.242135	1	13	1357	signaling receptor activity	MF
GO:0060089	0.242135	1	13	1357	molecular transducer activity	MF
GO:0005539	0.246025	1	3	218	glycosaminoglycan binding	MF
GO:0044325	0.256796	1	2	123	ion channel binding	MF
GO:0019901	0.271081	1	6	540	protein kinase binding	MF
GO:0005319	0.275021	1	2	128	lipid transporter activity	MF
GO:1901681	0.277195	1	3	236	sulfur compound binding	MF
GO:0015267	0.286174	1	7	673	channel activity	MF
GO:0022803	0.286174	1	7	673	passive transmembrane transporter activity	MF
GO:0019903	0.300606	1	2	133	protein phosphatase binding	MF
GO:0022857	0.31119	1	13	1416	transmembrane transporter activity	MF
GO:0015079	0.312241	1	3	245	potassium ion transmembrane transporter activity	MF
GO:0046983	0.312838	1	9	1003	protein dimerization activity	MF
GO:0005215	0.316249	1	14	1543	transporter activity	MF
GO:0008514	0.325195	1	3	269	organic anion transmembrane transporter activity	MF
GO:0005506	0.344191	1	2	171	iron ion binding	MF
GO:0005216	0.347675	1	6	591	ion channel activity	MF
GO:0008201	0.356018	1	2	159	heparin binding	MF
GO:0019899	0.365873	1	18	2009	enzyme binding	MF
GO:0030246	0.36816	1	3	287	carbohydrate binding	MF
GO:0015075	0.37637	1	10	1104	ion transmembrane transporter activity	MF
GO:0005515	0.376464	1	61	7507	protein binding	MF
GO:0008234	0.380895	1	2	169	cysteine-type peptidase activity	MF
GO:0140297	0.382719	1	3	283	DNA-binding transcription factor binding	MF
GO:0004888	0.384879	1	10	1148	transmembrane signaling receptor activity	MF
GO:0016874	0.398503	1	2	172	ligase activity	MF
GO:0008092	0.399133	1	11	1169	cytoskeletal protein binding	MF
GO:0016705	0.408281	1	2	189	oxidoreductase activity, acting on paired donors, with incorporation or reduction of molecular oxygen	MF
GO:0046982	0.408903	1	3	325	protein heterodimerization activity	MF
GO:0005085	0.412933	1	3	253	guanyl-nucleotide exchange factor activity	MF
GO:0005342	0.414213	1	2	191	organic acid transmembrane transporter activity	MF
GO:0046943	0.414213	1	2	191	carboxylic acid transmembrane transporter activity	MF
GO:0003676	0.428491	1	29	3623	nucleic acid binding	MF
GO:0004518	0.431557	1	2	190	nuclease activity	MF
GO:0008236	0.435464	1	2	198	serine-type peptidase activity	MF
GO:0017171	0.440849	1	2	200	serine hydrolase activity	MF
GO:0019902	0.440941	1	2	182	phosphatase binding	MF
GO:0016791	0.447212	1	3	327	phosphatase activity	MF
GO:0015318	0.456694	1	9	1053	inorganic molecular entity transmembrane transporter activity	MF
GO:0050839	0.463016	1	3	302	cell adhesion molecule binding	MF
GO:0140097	0.463953	1	2	187	catalytic activity, acting on DNA	MF
GO:0051015	0.465809	1	3	286	actin filament binding	MF
GO:0015085	0.480371	1	2	181	calcium ion transmembrane transporter activity	MF
GO:0061629	0.498126	1	2	211	RNA polymerase II-specific DNA-binding transcription factor binding	MF
GO:0016758	0.506864	1	2	228	transferase activity, transferring hexosyl groups	MF
GO:0046873	0.510541	1	5	572	metal ion transmembrane transporter activity	MF
GO:0005261	0.527978	1	4	465	cation channel activity	MF
GO:0008233	0.530757	1	6	750	peptidase activity	MF
GO:0003774	0.540791	1	2	186	motor activity	MF
GO:0072509	0.541784	1	2	208	divalent inorganic cation transmembrane transporter activity	MF
GO:0008289	0.555579	1	6	768	lipid binding	MF
GO:0008047	0.598454	1	4	504	enzyme activator activity	MF
GO:0043167	0.600644	1	58	7439	ion binding	MF
GO:0042802	0.617029	1	11	1531	identical protein binding	MF
GO:0008134	0.63881	1	4	556	transcription factor binding	MF
GO:0008509	0.642969	1	3	423	anion transmembrane transporter activity	MF
GO:0044877	0.677586	1	8	1105	protein-containing complex binding	MF
GO:0004842	0.679312	1	4	611	ubiquitin-protein transferase activity	MF
GO:0003712	0.683398	1	3	433	transcription coregulator activity	MF
GO:0019787	0.708454	1	4	635	ubiquitin-like protein transferase activity	MF
GO:0022890	0.715325	1	5	738	inorganic cation transmembrane transporter activity	MF
GO:0015077	0.721586	1	3	470	monovalent inorganic cation transmembrane transporter activity	MF
GO:0016787	0.753583	1	20	2888	hydrolase activity	MF
GO:0005488	0.757167	1	113	15023	binding	MF
GO:0003779	0.762369	1	4	601	actin binding	MF
GO:0008324	0.77143	1	5	799	cation transmembrane transporter activity	MF
GO:0051020	0.77584	1	4	596	GTPase binding	MF
GO:0061630	0.787544	1	2	387	ubiquitin protein ligase activity	MF
GO:0061659	0.801196	1	2	397	ubiquitin-like protein ligase activity	MF
GO:0022804	0.850507	1	2	406	active transmembrane transporter activity	MF
GO:0003824	0.872399	1	46	6832	catalytic activity	MF
GO:0005525	0.887217	1	2	525	GTP binding	MF
GO:0001883	0.890188	1	2	530	purine nucleoside binding	MF
GO:0032550	0.890188	1	2	530	purine ribonucleoside binding	MF
GO:0032549	0.892988	1	2	533	ribonucleoside binding	MF
GO:0001882	0.896197	1	2	539	nucleoside binding	MF
GO:0016462	0.896839	1	5	958	pyrophosphatase activity	MF
GO:0016817	0.899155	1	5	964	hydrolase activity, acting on acid anhydrides	MF
GO:0016818	0.899155	1	5	964	hydrolase activity, acting on acid anhydrides, in phosphorus-containing anhydrides	MF
GO:0005543	0.899629	1	2	478	phospholipid binding	MF
GO:0017016	0.90268	1	2	436	Ras GTPase binding	MF
GO:0019001	0.914007	1	2	567	guanyl nucleotide binding	MF
GO:0032561	0.914007	1	2	567	guanyl ribonucleotide binding	MF
GO:0031267	0.914696	1	2	455	small GTPase binding	MF
GO:0004175	0.917114	1	2	529	endopeptidase activity	MF
GO:0003682	0.917835	1	2	496	chromatin binding	MF
GO:0016772	0.943881	1	5	1088	transferase activity, transferring phosphorus-containing groups	MF
GO:0004674	0.945588	1	2	561	protein serine/threonine kinase activity	MF
GO:0004672	0.947957	1	3	734	protein kinase activity	MF
GO:0019904	0.950256	1	2	586	protein domain specific binding	MF
GO:0016301	0.953253	1	4	943	kinase activity	MF
GO:1901363	0.96754	1	39	6296	heterocyclic compound binding	MF
GO:0140096	0.974155	1	14	2729	catalytic activity, acting on a protein	MF
GO:0097159	0.974635	1	39	6384	organic cyclic compound binding	MF
GO:0016773	0.976938	1	3	868	phosphotransferase activity, alcohol group as acceptor	MF
GO:0017111	0.981762	1	3	907	nucleoside-triphosphatase activity	MF
GO:0016740	0.986971	1	13	2810	transferase activity	MF
GO:0097367	0.993717	1	13	2793	carbohydrate derivative binding	MF
GO:0003723	0.996345	1	3	1225	RNA binding	MF
GO:0043168	0.997092	1	16	3442	anion binding	MF
GO:0005524	0.997804	1	7	1903	ATP binding	MF
GO:0000166	0.998332	1	11	2738	nucleotide binding	MF
GO:1901265	0.998332	1	11	2738	nucleoside phosphate binding	MF
GO:0032559	0.998514	1	7	1969	adenyl ribonucleotide binding	MF
GO:0030554	0.998571	1	7	1977	adenyl nucleotide binding	MF
GO:0035639	0.998575	1	9	2401	purine ribonucleoside triphosphate binding	MF
GO:0032555	0.999131	1	9	2488	purine ribonucleotide binding	MF
GO:0017076	0.999174	1	9	2498	purine nucleotide binding	MF
GO:0032553	0.999193	1	9	2501	ribonucleotide binding	MF
GO:0036094	0.999356	1	12	3100	small molecule binding	MF
GO:0031226	0.00114388	0.508848	24	1522	intrinsic component of plasma membrane	CC
GO:0030175	0.00127908	0.523465	5	94	filopodium	CC
GO:0098858	0.00150371	0.535131	7	194	actin-based cell projection	CC
GO:0032045	0.00402539	0.96638	2	11	guanyl-nucleotide exchange factor complex	CC
GO:0005615	0.00405709	0.96638	18	1220	extracellular space	CC
GO:0097440	0.00408092	0.96638	2	10	apical dendrite	CC
GO:0005576	0.00465863	1	28	2249	extracellular region	CC
GO:0046658	0.00582234	1	3	51	anchored component of plasma membrane	CC
GO:0031224	0.00605569	1	60	5943	intrinsic component of membrane	CC
GO:0031012	0.00974566	1	9	426	extracellular matrix	CC
GO:0099061	0.011536	1	3	54	integral component of postsynaptic density membrane	CC
GO:0099146	0.0124179	1	3	56	intrinsic component of postsynaptic density membrane	CC
GO:0005887	0.0137614	1	20	1455	integral component of plasma membrane	CC
GO:0014069	0.0163085	1	8	370	postsynaptic density	CC
GO:0032279	0.0163085	1	8	370	asymmetric synapse	CC
GO:0045202	0.0165879	1	19	1377	synapse	CC
GO:0030426	0.0168667	1	5	170	growth cone	CC
GO:0043194	0.0169143	1	2	21	axon initial segment	CC
GO:0016021	0.0188822	1	56	5762	integral component of membrane	CC
GO:0099572	0.0194697	1	8	384	postsynaptic specialization	CC
GO:0098984	0.0200749	1	8	387	neuron to neuron synapse	CC
GO:0099060	0.0235023	1	3	72	integral component of postsynaptic specialization membrane	CC
GO:0030427	0.0235702	1	5	186	site of polarized growth	CC
GO:0098948	0.0248085	1	3	74	intrinsic component of postsynaptic specialization membrane	CC
GO:0030424	0.0267268	1	10	585	axon	CC
GO:0099240	0.0294864	1	4	143	intrinsic component of synaptic membrane	CC
GO:0008076	0.0323661	1	3	93	voltage-gated potassium channel complex	CC
GO:0036477	0.0439865	1	11	740	somatodendritic compartment	CC
GO:0030054	0.0450735	1	24	2053	cell junction	CC
GO:0043005	0.0535073	1	17	1351	neuron projection	CC
GO:0034705	0.0577525	1	3	114	potassium channel complex	CC
GO:0099055	0.0604721	1	3	107	integral component of postsynaptic membrane	CC
GO:0098794	0.0634086	1	10	686	postsynapse	CC
GO:0098936	0.0642953	1	3	110	intrinsic component of postsynaptic membrane	CC
GO:0019005	0.0729797	1	2	61	SCF ubiquitin ligase complex	CC
GO:0034451	0.0745749	1	2	52	centriolar satellite	CC
GO:0070062	0.0762398	1	3	121	extracellular exosome	CC
GO:0042995	0.07939	1	25	2282	cell projection	CC
GO:0098839	0.0794643	1	3	114	postsynaptic density membrane	CC
GO:0150034	0.0801449	1	5	271	distal axon	CC
GO:0062023	0.0854531	1	5	268	collagen-containing extracellular matrix	CC
GO:0030425	0.0908093	1	8	547	dendrite	CC
GO:0097447	0.0908093	1	8	547	dendritic tree	CC
GO:1903561	0.0921271	1	3	132	extracellular vesicle	CC
GO:0031225	0.092645	1	3	149	anchored component of membrane	CC
GO:0043230	0.096119	1	3	135	extracellular organelle	CC
GO:0099699	0.0993128	1	3	135	integral component of synaptic membrane	CC
GO:0099634	0.108136	1	3	132	postsynaptic specialization membrane	CC
GO:0043025	0.110957	1	6	401	neuronal cell body	CC
GO:0120025	0.113052	1	23	2152	plasma membrane bounded cell projection	CC
GO:0044304	0.114328	1	2	66	main axon	CC
GO:0005902	0.116627	1	2	70	microvillus	CC
GO:0016020	0.120687	1	78	9144	membrane	CC
GO:0031965	0.131942	1	4	245	nuclear membrane	CC
GO:0098685	0.134592	1	2	73	Schaffer collateral - CA1 synapse	CC
GO:0098978	0.137119	1	5	319	glutamatergic synapse	CC
GO:0005911	0.139408	1	7	527	cell-cell junction	CC
GO:0043197	0.140397	1	3	148	dendritic spine	CC
GO:0044297	0.148193	1	6	438	cell body	CC
GO:0044309	0.148196	1	3	152	neuron spine	CC
GO:0097060	0.14832	1	6	432	synaptic membrane	CC
GO:0000775	0.163192	1	3	177	chromosome, centromeric region	CC
GO:0034703	0.180561	1	4	266	cation channel complex	CC
GO:0000777	0.190177	1	2	105	condensed chromosome kinetochore	CC
GO:0009986	0.190198	1	7	604	cell surface	CC
GO:0042470	0.194436	1	2	109	melanosome	CC
GO:0048770	0.194436	1	2	109	pigment granule	CC
GO:0000793	0.198099	1	3	190	condensed chromosome	CC
GO:0005886	0.201034	1	47	5324	plasma membrane	CC
GO:0005794	0.222641	1	13	1335	Golgi apparatus	CC
GO:0000779	0.22408	1	2	115	condensed chromosome, centromeric region	CC
GO:0000786	0.250566	1	2	153	nucleosome	CC
GO:0030027	0.256291	1	3	204	lamellipodium	CC
GO:0000776	0.26768	1	2	130	kinetochore	CC
GO:0043204	0.274654	1	2	132	perikaryon	CC
GO:0044815	0.276306	1	2	160	DNA packaging complex	CC
GO:0071944	0.277464	1	47	5486	cell periphery	CC
GO:0048471	0.283114	1	6	556	perinuclear region of cytoplasm	CC
GO:0045211	0.289763	1	4	328	postsynaptic membrane	CC
GO:0005874	0.294072	1	5	429	microtubule	CC
GO:0098862	0.303833	1	2	131	cluster of actin-based cell projections	CC
GO:0098687	0.309757	1	3	244	chromosomal region	CC
GO:0070161	0.334802	1	7	685	anchoring junction	CC
GO:0031461	0.337069	1	2	159	cullin-RING ubiquitin ligase complex	CC
GO:0019866	0.341693	1	4	436	organelle inner membrane	CC
GO:0005635	0.346167	1	4	379	nuclear envelope	CC
GO:0034702	0.347333	1	4	365	ion channel complex	CC
GO:0055037	0.355476	1	2	162	recycling endosome	CC
GO:0009898	0.368527	1	2	173	cytoplasmic side of plasma membrane	CC
GO:1902495	0.36961	1	4	379	transmembrane transporter complex	CC
GO:0098552	0.371851	1	4	417	side of membrane	CC
GO:1990351	0.381006	1	4	387	transporter complex	CC
GO:0019867	0.383667	1	2	177	outer membrane	CC
GO:0031968	0.383667	1	2	177	organelle outer membrane	CC
GO:0000922	0.399867	1	2	168	spindle pole	CC
GO:0005912	0.403283	1	2	162	adherens junction	CC
GO:0098562	0.406906	1	2	189	cytoplasmic side of membrane	CC
GO:0005634	0.417126	1	55	6948	nucleus	CC
GO:0032993	0.424091	1	2	218	protein-DNA complex	CC
GO:0032838	0.431869	1	2	169	plasma membrane bounded cell projection cytoplasm	CC
GO:0005802	0.434284	1	2	194	trans-Golgi network	CC
GO:0005925	0.438822	1	2	171	focal adhesion	CC
GO:0005813	0.446562	1	4	418	centrosome	CC
GO:0030133	0.46136	1	3	332	transport vesicle	CC
GO:0005743	0.469346	1	3	380	mitochondrial inner membrane	CC
GO:0042025	0.472351	1	2	216	host cell nucleus	CC
GO:0030055	0.475688	1	2	183	cell-substrate junction	CC
GO:0033647	0.479198	1	2	218	host intracellular organelle	CC
GO:0033648	0.479198	1	2	218	host intracellular membrane-bounded organelle	CC
GO:0033646	0.481533	1	2	219	host intracellular part	CC
GO:0043656	0.481533	1	2	219	host intracellular region	CC
GO:0033643	0.489233	1	2	222	host cell part	CC
GO:0018995	0.49271	1	2	223	host cellular component	CC
GO:0043657	0.49271	1	2	223	host cell	CC
GO:0030659	0.495547	1	4	460	cytoplasmic vesicle membrane	CC
GO:0009897	0.497473	1	2	223	external side of plasma membrane	CC
GO:0005783	0.500947	1	8	1032	endoplasmic reticulum	CC
GO:0042175	0.501148	1	8	1028	nuclear outer membrane-endoplasmic reticulum membrane network	CC
GO:0099513	0.527242	1	5	581	polymeric cytoskeletal fiber	CC
GO:0012506	0.53241	1	4	481	vesicle membrane	CC
GO:0012505	0.534533	1	29	3814	endomembrane system	CC
GO:0098797	0.541564	1	5	622	plasma membrane protein complex	CC
GO:0098793	0.551823	1	4	492	presynapse	CC
GO:0110165	0.554299	1	158	20691	cellular anatomical entity	CC
GO:0098590	0.568123	1	10	1241	plasma membrane region	CC
GO:0099568	0.579947	1	2	221	cytoplasmic region	CC
GO:0031967	0.596564	1	7	1004	organelle envelope	CC
GO:0031975	0.596564	1	7	1004	envelope	CC
GO:0031966	0.60512	1	4	603	mitochondrial membrane	CC
GO:0005789	0.624122	1	7	1007	endoplasmic reticulum membrane	CC
GO:0005740	0.647629	1	4	639	mitochondrial envelope	CC
GO:0000151	0.649753	1	2	295	ubiquitin ligase complex	CC
GO:0098791	0.66094	1	2	295	Golgi apparatus subcompartment	CC
GO:0031252	0.670986	1	3	406	cell leading edge	CC
GO:0043231	0.696308	1	76	10432	intracellular membrane-bounded organelle	CC
GO:0031301	0.697254	1	2	343	integral component of organelle membrane	CC
GO:0031984	0.705756	1	2	322	organelle subcompartment	CC
GO:0005694	0.711259	1	7	1041	chromosome	CC
GO:0031253	0.717573	1	2	308	cell projection membrane	CC
GO:0005938	0.733598	1	2	305	cell cortex	CC
GO:0005730	0.736816	1	4	636	nucleolus	CC
GO:0015630	0.737048	1	8	1151	microtubule cytoskeleton	CC
GO:0031300	0.739214	1	2	373	intrinsic component of organelle membrane	CC
GO:0099512	0.748831	1	6	880	supramolecular fiber	CC
GO:0099081	0.750927	1	6	882	supramolecular polymer	CC
GO:0099080	0.762036	1	8	1178	supramolecular complex	CC
GO:0043227	0.77065	1	84	11653	membrane-bounded organelle	CC
GO:0005819	0.776223	1	2	349	spindle	CC
GO:0005667	0.777915	1	2	379	transcription regulator complex	CC
GO:0099503	0.779103	1	2	372	secretory vesicle	CC
GO:0015629	0.79502	1	3	499	actin cytoskeleton	CC
GO:0005815	0.804956	1	4	671	microtubule organizing center	CC
GO:0000785	0.819884	1	3	578	chromatin	CC
GO:0031090	0.846379	1	19	3101	organelle membrane	CC
GO:0000139	0.85887	1	3	643	Golgi membrane	CC
GO:0098805	0.867443	1	7	1288	whole membrane	CC
GO:0043226	0.898417	1	96	13514	organelle	CC
GO:0000228	0.905255	1	2	502	nuclear chromosome	CC
GO:0098588	0.9063	1	9	1709	bounding membrane of organelle	CC
GO:0005739	0.908063	1	7	1497	mitochondrion	CC
GO:0098796	0.909695	1	6	1230	membrane protein complex	CC
GO:1990234	0.933469	1	3	761	transferase complex	CC
GO:0016604	0.937846	1	2	540	nuclear body	CC
GO:0031981	0.944464	1	16	2824	nuclear lumen	CC
GO:0031974	0.944962	1	19	3312	membrane-enclosed lumen	CC
GO:0043233	0.944962	1	19	3312	organelle lumen	CC
GO:0070013	0.944962	1	19	3312	intracellular organelle lumen	CC
GO:0005929	0.956217	1	2	598	cilium	CC
GO:0005768	0.959819	1	3	844	endosome	CC
GO:0043229	0.964825	1	86	12678	intracellular organelle	CC
GO:0031982	0.968428	1	9	1909	vesicle	CC
GO:0005856	0.974766	1	11	2162	cytoskeleton	CC
GO:0005829	0.975697	1	15	2935	cytosol	CC
GO:1902494	0.980642	1	5	1370	catalytic complex	CC
GO:0005654	0.983903	1	10	2187	nucleoplasm	CC
GO:0031410	0.984063	1	7	1729	cytoplasmic vesicle	CC
GO:0097708	0.98423	1	7	1731	intracellular vesicle	CC
GO:0043232	0.996902	1	20	4106	intracellular non-membrane-bounded organelle	CC
GO:0043228	0.997109	1	20	4120	non-membrane-bounded organelle	CC
GO:0005622	0.997491	1	103	15534	intracellular	CC
GO:0005737	0.999175	1	72	11981	cytoplasm	CC
GO:0032991	0.999477	1	23	5094	protein-containing complex	CC
